# Supplementary material for: Research on intelligent decision support systems for oil and gas exploration based on machine learning
Source: PLoS One. 2024 Dec 5;19(12):e0314108. doi: 10.1371/journal.pone.0314108 (PMC11620558; doi:10.1371/journal.pone.0314108)
Supplement: S1 File — (CSV) [file pone.0314108.s001.csv]

Depth	Neutron_Porosity	Gamma_Ray	Bulk_Density	Sonic
0	NaN	51.8261744623498	NaN	NaN
1	NaN	41.0861366993498	NaN	NaN
2	NaN	46.641661715606	NaN	NaN
3	NaN	59.7566963772201	NaN	NaN
4	NaN	58.1316012143377	NaN	NaN
5	NaN	55.1230178519778	NaN	NaN
6	NaN	49.9725684646643	NaN	NaN
7	NaN	47.2022643052225	NaN	NaN
8	NaN	44.8790285541026	NaN	NaN
9	NaN	39.5577713784181	NaN	NaN
10	NaN	58.3077906828078	NaN	NaN
11	NaN	41.8442426421601	NaN	NaN
12	NaN	60.2385994529387	NaN	NaN
13	NaN	55.4789535067495	NaN	NaN
14	NaN	50.7298871142104	NaN	NaN
15	NaN	57.2800921123934	NaN	NaN
16	NaN	50.0678818178722	NaN	NaN
17	NaN	53.8416999288111	NaN	NaN
18	NaN	50.7906462048574	NaN	NaN
19	NaN	54.2335799044299	NaN	NaN
20	NaN	52.1433565180006	NaN	NaN
21	NaN	46.7111299948082	NaN	NaN
22	NaN	48.5290820027542	NaN	NaN
23	NaN	45.5892686073569	NaN	NaN
24	NaN	52.8666261284703	NaN	NaN
25	NaN	54.0985133557637	NaN	NaN
26	NaN	49.8393819498755	NaN	NaN
27	NaN	43.6421004473869	NaN	NaN
28	NaN	45.2648898171278	NaN	NaN
29	NaN	62.9602054006182	NaN	NaN
30	NaN	53.3725605413273	NaN	NaN
31	NaN	49.6934683198851	NaN	NaN
32	NaN	49.6303784617448	NaN	NaN
33	NaN	54.013986683933	NaN	NaN
34	NaN	58.8552268967372	NaN	NaN
35	NaN	43.6635053331201	NaN	NaN
36	NaN	51.0677571713846	NaN	NaN
37	NaN	46.9250578034684	NaN	NaN
38	NaN	59.1099524908146	NaN	NaN
39	NaN	38.9598563206813	NaN	NaN
40	NaN	43.7361114847614	NaN	NaN
41	NaN	39.963000781163	NaN	NaN
42	NaN	49.2959373402147	NaN	NaN
43	NaN	59.0205632911679	NaN	NaN
44	NaN	47.1572990008976	NaN	NaN
45	NaN	48.5387616403557	NaN	NaN
46	NaN	66.715321835854	NaN	NaN
47	NaN	55.2925896184193	NaN	NaN
48	NaN	46.1922775396991	NaN	NaN
49	NaN	-16.5490855735368	NaN	NaN
50	NaN	57.0869799244202	NaN	NaN
51	NaN	44.4734719999406	NaN	NaN
52	NaN	52.3076887701678	NaN	NaN
53	NaN	51.5161310871009	NaN	NaN
54	NaN	52.5031203440666	NaN	NaN
55	NaN	55.1276187132527	NaN	NaN
56	NaN	53.7197351178016	NaN	NaN
57	NaN	54.4453118022195	NaN	NaN
58	NaN	46.4487887539023	NaN	NaN
59	NaN	44.7572158639963	NaN	NaN
60	NaN	52.7825730161912	NaN	NaN
61	NaN	47.74769075831	NaN	NaN
62	NaN	41.3422913658508	NaN	NaN
63	NaN	56.4450639455562	NaN	NaN
64	NaN	53.8392916798665	NaN	NaN
65	NaN	47.2111580871367	NaN	NaN
66	NaN	49.2629731174473	NaN	NaN
67	NaN	50.2351725145712	NaN	NaN
68	NaN	53.7160511778211	NaN	NaN
69	NaN	48.9019414764357	NaN	NaN
70	NaN	53.643681475755	NaN	NaN
71	NaN	55.3032173301263	NaN	NaN
72	NaN	50.4044462935104	NaN	NaN
73	NaN	51.0389898143295	NaN	NaN
74	NaN	46.147078342051	NaN	NaN
75	NaN	48.3208285141636	NaN	NaN
76	NaN	58.361041878117	NaN	NaN
77	NaN	57.842164262687	NaN	NaN
78	NaN	51.8944473821062	NaN	NaN
79	NaN	48.3111349218035	NaN	NaN
80	NaN	53.780025491709	NaN	NaN
81	NaN	56.566753132316	NaN	NaN
82	NaN	41.3383906471373	NaN	NaN
83	NaN	60.9575033932777	NaN	NaN
84	NaN	53.2461115787912	NaN	NaN
85	NaN	57.7208979100918	NaN	NaN
86	NaN	47.4023221702219	NaN	NaN
87	NaN	47.6658523819663	NaN	NaN
88	NaN	56.2294970465892	NaN	NaN
89	NaN	46.7151511176174	NaN	NaN
90	NaN	49.2874078652896	NaN	NaN
91	NaN	52.8269895032288	NaN	NaN
92	NaN	46.998088288451	NaN	NaN
93	NaN	42.3085534149638	NaN	NaN
94	NaN	48.0662103359146	NaN	NaN
95	NaN	47.6271544459022	NaN	NaN
96	NaN	55.2182621192482	NaN	NaN
97	NaN	53.133004349528	NaN	NaN
98	NaN	58.3586443839649	NaN	NaN
99	NaN	55.3415852949231	NaN	NaN
100	NaN	50.8503140500702	NaN	NaN
101	NaN	53.8976065046323	NaN	NaN
102	NaN	60.199673812003	NaN	NaN
103	NaN	51.9637211143587	NaN	NaN
104	NaN	43.1329509716847	NaN	NaN
105	NaN	57.1666420219036	NaN	NaN
106	NaN	52.5423694237452	NaN	NaN
107	NaN	55.3992987173016	NaN	NaN
108	NaN	43.2524933130155	NaN	NaN
109	NaN	55.6636858424478	NaN	NaN
110	NaN	48.9131639297917	NaN	NaN
111	NaN	52.5110647963173	NaN	NaN
112	NaN	62.0730284152455	NaN	NaN
113	NaN	55.1616347678397	NaN	NaN
114	NaN	59.4529035225491	NaN	NaN
115	NaN	55.8245531252579	NaN	NaN
116	NaN	45.2033816881267	NaN	NaN
117	NaN	50.6061691946243	NaN	NaN
118	NaN	58.331643591889	NaN	NaN
119	NaN	49.8576618628299	NaN	NaN
120	NaN	49.6446579075438	NaN	NaN
121	NaN	55.10120348712	NaN	NaN
122	NaN	61.3915129315653	NaN	NaN
123	NaN	51.3566250838493	NaN	NaN
124	NaN	58.3125703657019	NaN	NaN
125	NaN	61.1499658612676	NaN	NaN
126	NaN	50.9701992438123	NaN	NaN
127	NaN	47.3532482697213	NaN	NaN
128	NaN	53.5922013015703	NaN	NaN
129	NaN	50.2025063620589	NaN	NaN
130	NaN	56.0212630510531	NaN	NaN
131	NaN	58.7316488557569	NaN	NaN
132	NaN	55.6677267697188	NaN	NaN
133	NaN	63.4188716235733	NaN	NaN
134	NaN	50.3469262968551	NaN	NaN
135	NaN	54.9357098203278	NaN	NaN
136	NaN	50.7598772558142	NaN	NaN
137	NaN	57.1664536921859	NaN	NaN
138	NaN	58.9897640097525	NaN	NaN
139	NaN	45.3614758013807	NaN	NaN
140	NaN	55.0847733574501	NaN	NaN
141	NaN	60.6056430577751	NaN	NaN
142	NaN	60.6024434472836	NaN	NaN
143	NaN	52.1245666764489	NaN	NaN
144	NaN	48.4483278493209	NaN	NaN
145	NaN	52.948187969649	NaN	NaN
146	NaN	58.0297628302934	NaN	NaN
147	NaN	54.5028414178574	NaN	NaN
148	NaN	57.5219992217885	NaN	NaN
149	NaN	45.9588132207214	NaN	NaN
150	NaN	49.8871312712057	NaN	NaN
151	NaN	49.0413746546343	NaN	NaN
152	NaN	61.6102726251504	NaN	NaN
153	NaN	55.0123046720687	NaN	NaN
154	NaN	55.9464992122284	NaN	NaN
155	NaN	50.1631470570693	NaN	NaN
156	NaN	53.5120186593584	NaN	NaN
157	NaN	49.8956153757702	NaN	NaN
158	NaN	56.1802136726162	NaN	NaN
159	NaN	55.2561889543846	NaN	NaN
160	NaN	51.3782102319274	NaN	NaN
161	NaN	52.4228468459238	NaN	NaN
162	NaN	43.4056136435047	NaN	NaN
163	NaN	57.0303360185631	NaN	NaN
164	NaN	53.3694864987879	NaN	NaN
165	NaN	53.5925563097658	NaN	NaN
166	NaN	42.8562894907836	NaN	NaN
167	NaN	56.1663107934845	NaN	NaN
168	NaN	66.4162391606266	NaN	NaN
169	NaN	57.9566961033762	NaN	NaN
170	NaN	44.7839797033844	NaN	NaN
171	NaN	56.7292153194605	NaN	NaN
172	NaN	50.7262209676797	NaN	NaN
173	NaN	50.9648118685809	NaN	NaN
174	NaN	51.5608765570597	NaN	NaN
175	NaN	51.4236135247334	NaN	NaN
176	NaN	54.5540509926947	NaN	NaN
177	NaN	51.271904286081	NaN	NaN
178	NaN	51.1490620051154	NaN	NaN
179	NaN	62.081822161498	NaN	NaN
180	NaN	53.5082131023447	NaN	NaN
181	NaN	49.8545443698865	NaN	NaN
182	NaN	54.5360564936557	NaN	NaN
183	NaN	58.476592893321	NaN	NaN
184	NaN	52.5646393342733	NaN	NaN
185	NaN	56.0304320991983	NaN	NaN
186	NaN	52.3675540519737	NaN	NaN
187	NaN	55.2257149544144	NaN	NaN
188	NaN	55.8216467664087	NaN	NaN
189	NaN	54.6226409089979	NaN	NaN
190	NaN	55.2345874167066	NaN	NaN
191	NaN	52.8206511135374	NaN	NaN
192	NaN	57.2010943180229	NaN	NaN
193	NaN	56.2298243551309	NaN	NaN
194	NaN	55.6796537891667	NaN	NaN
195	NaN	58.7080241981343	NaN	NaN
196	NaN	53.9831650398918	NaN	NaN
197	NaN	60.692373100076	NaN	NaN
198	NaN	54.2102856336951	NaN	NaN
199	NaN	59.7504212994873	NaN	NaN
200	NaN	53.9037792339474	NaN	NaN
201	NaN	62.031641973301	NaN	NaN
202	NaN	59.8308485461241	NaN	NaN
203	NaN	48.938164441865	NaN	NaN
204	NaN	49.1697793907808	NaN	NaN
205	NaN	55.7256089974799	NaN	NaN
206	NaN	57.9898779445352	NaN	NaN
207	NaN	50.0263066055032	NaN	NaN
208	NaN	52.6234099815107	NaN	NaN
209	NaN	60.5253976696915	NaN	NaN
210	NaN	52.1505645492959	NaN	NaN
211	NaN	58.5679778290907	NaN	NaN
212	NaN	60.6744265329627	NaN	NaN
213	NaN	56.8674595295379	NaN	NaN
214	NaN	57.3768294873743	NaN	NaN
215	NaN	60.4709229939011	NaN	NaN
216	NaN	51.7659850088022	NaN	NaN
217	NaN	55.7499526832857	NaN	NaN
218	NaN	57.4543654341187	NaN	NaN
219	NaN	53.1510988088729	NaN	NaN
220	NaN	58.444356915576	NaN	NaN
221	NaN	55.8695263582426	NaN	NaN
222	NaN	56.9410707009001	NaN	NaN
223	NaN	60.6297924891969	NaN	NaN
224	NaN	56.7847362898542	NaN	NaN
225	NaN	56.7721626957811	NaN	NaN
226	NaN	60.8297918983737	NaN	NaN
227	NaN	50.8843986505578	NaN	NaN
228	NaN	51.9717078536213	NaN	NaN
229	NaN	48.8372095992332	NaN	NaN
230	NaN	59.8366710193243	NaN	NaN
231	NaN	51.9337690015045	NaN	NaN
232	NaN	54.1832012579333	NaN	NaN
233	NaN	58.7938386780306	NaN	NaN
234	NaN	56.8285341759326	NaN	NaN
235	NaN	60.9311889772133	NaN	NaN
236	NaN	56.142100601601	NaN	NaN
237	NaN	55.0477944692686	NaN	NaN
238	NaN	63.9487857129715	NaN	NaN
239	NaN	60.3315473339193	NaN	NaN
240	NaN	59.3945471419695	NaN	NaN
241	NaN	47.1736591730892	NaN	NaN
242	NaN	57.9177072818846	NaN	NaN
243	NaN	55.6088807654018	NaN	NaN
244	NaN	61.6352211507884	NaN	NaN
245	NaN	48.9822848390491	NaN	NaN
246	NaN	57.8247213358661	NaN	NaN
247	NaN	57.9849775163214	NaN	NaN
248	NaN	59.851480612056	NaN	NaN
249	NaN	58.282785001811	NaN	NaN
250	NaN	60.8351981740671	NaN	NaN
251	NaN	55.6776132924706	NaN	NaN
252	NaN	50.6481381631298	NaN	NaN
253	NaN	52.881252751267	NaN	NaN
254	NaN	54.3473600873147	NaN	NaN
255	NaN	59.380663522835	NaN	NaN
256	NaN	61.7358146062931	NaN	NaN
257	NaN	50.5835440006728	NaN	NaN
258	NaN	62.402072359421	NaN	NaN
259	NaN	57.8392068217335	NaN	NaN
260	NaN	60.7346181483891	NaN	NaN
261	NaN	55.786000423004	NaN	NaN
262	NaN	59.7634008837541	NaN	NaN
263	NaN	58.5483626988159	NaN	NaN
264	NaN	63.3606430220846	NaN	NaN
265	NaN	53.7399735021036	NaN	NaN
266	NaN	59.2894310673346	NaN	NaN
267	NaN	57.6958337430744	NaN	NaN
268	NaN	48.2439238185224	NaN	NaN
269	NaN	58.6507380837953	NaN	NaN
270	NaN	67.8609559054782	NaN	NaN
271	NaN	68.3170111225756	NaN	NaN
272	NaN	49.9882702317348	NaN	NaN
273	NaN	60.5609142215829	NaN	NaN
274	NaN	49.7688757269927	NaN	NaN
275	NaN	56.2310624415985	NaN	NaN
276	NaN	51.2517309491459	NaN	NaN
277	NaN	58.3401296898485	NaN	NaN
278	NaN	58.0683905908267	NaN	NaN
279	NaN	59.5660301202705	NaN	NaN
280	NaN	55.0193904836506	NaN	NaN
281	NaN	51.3895341106199	NaN	NaN
282	NaN	52.9903257020584	NaN	NaN
283	NaN	51.3947203773943	NaN	NaN
284	NaN	57.8196493896088	NaN	NaN
285	NaN	51.9288909178055	NaN	NaN
286	NaN	58.7812302477933	NaN	NaN
287	NaN	56.2116960203224	NaN	NaN
288	NaN	58.9282729024897	NaN	NaN
289	NaN	55.4081313204444	NaN	NaN
290	NaN	62.5377672688017	NaN	NaN
291	NaN	57.1081836055519	NaN	NaN
292	NaN	61.2609522345569	NaN	NaN
293	NaN	59.4710077841143	NaN	NaN
294	NaN	52.806169556926	NaN	NaN
295	NaN	57.7663564842434	NaN	NaN
296	NaN	60.9671610770099	NaN	NaN
297	NaN	51.7581547542075	NaN	NaN
298	NaN	45.4716780851999	NaN	NaN
299	NaN	57.3108032053388	NaN	NaN
300	NaN	46.0802505426335	NaN	NaN
301	NaN	55.8418116385606	NaN	NaN
302	NaN	58.8031196962744	NaN	NaN
303	NaN	56.8157971310694	NaN	NaN
304	NaN	60.4918765549082	NaN	NaN
305	NaN	56.0498409754738	NaN	NaN
306	NaN	58.0796496420918	NaN	NaN
307	NaN	65.9498465171913	NaN	NaN
308	NaN	64.5292914691253	NaN	NaN
309	NaN	58.7498949902592	NaN	NaN
310	NaN	56.5504450003392	NaN	NaN
311	NaN	53.7461202598861	NaN	NaN
312	NaN	58.9910319638688	NaN	NaN
313	NaN	68.9649136057802	NaN	NaN
314	NaN	57.1755167141676	NaN	NaN
315	NaN	66.0842429928559	NaN	NaN
316	NaN	56.7948777055983	NaN	NaN
317	NaN	51.2720553846466	NaN	NaN
318	NaN	52.5693925619922	NaN	NaN
319	NaN	56.8267415180518	NaN	NaN
320	NaN	63.2792299368947	NaN	NaN
321	NaN	50.8698653278202	NaN	NaN
322	NaN	65.3423863168735	NaN	NaN
323	NaN	55.1565634241311	NaN	NaN
324	NaN	61.1676925293194	NaN	NaN
325	NaN	52.979371540011	NaN	NaN
326	NaN	61.0470118686675	NaN	NaN
327	NaN	61.4504763093348	NaN	NaN
328	NaN	57.0541797811471	NaN	NaN
329	NaN	56.2420447083223	NaN	NaN
330	NaN	62.7566793285064	NaN	NaN
331	NaN	57.1265384143021	NaN	NaN
332	NaN	52.9035715974631	NaN	NaN
333	NaN	59.9441140073076	NaN	NaN
334	NaN	59.0649721533316	NaN	NaN
335	NaN	57.9983419288553	NaN	NaN
336	NaN	54.7070009282104	NaN	NaN
337	NaN	58.6706539728796	NaN	NaN
338	NaN	54.5049232521561	NaN	NaN
339	NaN	54.5042829612041	NaN	NaN
340	NaN	58.7382083428601	NaN	NaN
341	NaN	63.7102199474362	NaN	NaN
342	NaN	55.7954824086028	NaN	NaN
343	NaN	56.0651032024835	NaN	NaN
344	NaN	56.5016858660447	NaN	NaN
345	NaN	49.6825086376095	NaN	NaN
346	NaN	56.3734103276266	NaN	NaN
347	NaN	59.4937693707472	NaN	NaN
348	NaN	59.3031096861774	NaN	NaN
349	NaN	59.5832201065729	NaN	NaN
350	NaN	53.7357006962223	NaN	NaN
351	NaN	55.5582703242324	NaN	NaN
352	NaN	63.5189437527831	NaN	NaN
353	NaN	60.0247645238074	NaN	NaN
354	NaN	57.0023688828006	NaN	NaN
355	NaN	52.0553175710492	NaN	NaN
356	NaN	60.7658320616941	NaN	NaN
357	NaN	54.3850541400151	NaN	NaN
358	NaN	59.3703706992898	NaN	NaN
359	NaN	56.0763518223997	NaN	NaN
360	NaN	56.6882824139293	NaN	NaN
361	NaN	56.347057873244	NaN	NaN
362	NaN	52.1859812432929	NaN	NaN
363	NaN	65.9172171825081	NaN	NaN
364	NaN	66.22054416504	NaN	NaN
365	NaN	62.35750423361	NaN	NaN
366	NaN	57.8973962637818	NaN	NaN
367	NaN	55.2556237678071	NaN	NaN
368	NaN	60.7551442923784	NaN	NaN
369	NaN	63.8966528354202	NaN	NaN
370	NaN	60.8042635304932	NaN	NaN
371	NaN	57.4474376247148	NaN	NaN
372	NaN	59.0221215992453	NaN	NaN
373	NaN	61.31005172842	NaN	NaN
374	NaN	56.680751778983	NaN	NaN
375	NaN	61.7851057315941	NaN	NaN
376	NaN	62.704345676576	NaN	NaN
377	NaN	58.0004867626197	NaN	NaN
378	NaN	60.2653946002509	NaN	NaN
379	NaN	55.9291979483295	NaN	NaN
380	NaN	49.1227349110824	NaN	NaN
381	NaN	51.3921725429973	NaN	NaN
382	NaN	58.5015249764229	NaN	NaN
383	NaN	61.6229860738305	NaN	NaN
384	NaN	49.3914598243833	NaN	NaN
385	NaN	51.0598567402493	NaN	NaN
386	NaN	59.5308009666867	NaN	NaN
387	NaN	57.0113044835443	NaN	NaN
388	NaN	57.8338563364524	NaN	NaN
389	NaN	65.1265482451173	NaN	NaN
390	NaN	63.3146017211687	NaN	NaN
391	NaN	55.809410245658	NaN	NaN
392	NaN	64.245318393947	NaN	NaN
393	NaN	59.0560104724182	NaN	NaN
394	NaN	57.3626214206659	NaN	NaN
395	NaN	54.9574629484875	NaN	NaN
396	NaN	58.554858822794	NaN	NaN
397	NaN	65.3853747922638	NaN	NaN
398	NaN	58.4523249098326	NaN	NaN
399	NaN	60.2555573557867	NaN	NaN
400	NaN	59.0955028121883	NaN	NaN
401	NaN	62.3341973530132	NaN	NaN
402	NaN	59.6425470364903	NaN	NaN
403	NaN	57.8828578985836	NaN	NaN
404	NaN	65.6709632569927	NaN	NaN
405	NaN	64.589858307241	NaN	NaN
406	NaN	58.9037298394742	NaN	NaN
407	NaN	53.824942322575	NaN	NaN
408	NaN	54.9716215754527	NaN	NaN
409	NaN	53.5642239205539	NaN	NaN
410	NaN	57.3091889594939	NaN	NaN
411	NaN	59.2771344531724	NaN	NaN
412	NaN	64.1843108017046	NaN	NaN
413	NaN	56.0366541533166	NaN	NaN
414	NaN	54.5930313071571	NaN	NaN
415	NaN	47.9413742375001	NaN	NaN
416	NaN	61.9479527614861	NaN	NaN
417	NaN	53.6914087776665	NaN	NaN
418	NaN	58.2047903141285	NaN	NaN
419	NaN	62.9046468087306	NaN	NaN
420	NaN	61.5054832760744	NaN	NaN
421	NaN	57.9965764960831	NaN	NaN
422	NaN	53.065339569823	NaN	NaN
423	NaN	59.7126628339407	NaN	NaN
424	NaN	65.1333780491299	NaN	NaN
425	NaN	57.669459139701	NaN	NaN
426	NaN	64.1797857362744	NaN	NaN
427	NaN	64.4211829786845	NaN	NaN
428	NaN	53.0217721266255	NaN	NaN
429	NaN	51.5672047716956	NaN	NaN
430	NaN	62.6805607386753	NaN	NaN
431	NaN	64.085428148302	NaN	NaN
432	NaN	64.6278537721379	NaN	NaN
433	NaN	62.2924709284182	NaN	NaN
434	NaN	61.6453165245362	NaN	NaN
435	NaN	58.7120789779783	NaN	NaN
436	NaN	62.1782973219865	NaN	NaN
437	NaN	62.5999084064498	NaN	NaN
438	NaN	69.0524722983076	NaN	NaN
439	NaN	52.5992614077375	NaN	NaN
440	NaN	67.8639477481544	NaN	NaN
441	NaN	53.1621057202961	NaN	NaN
442	NaN	62.4141418915693	NaN	NaN
443	NaN	55.0045619370695	NaN	NaN
444	NaN	65.9051001532784	NaN	NaN
445	NaN	56.0473210370421	NaN	NaN
446	NaN	67.5978203551325	NaN	NaN
447	NaN	69.9710208589733	NaN	NaN
448	NaN	61.8296472300209	NaN	NaN
449	NaN	66.7551560029448	NaN	NaN
450	NaN	61.7237789487799	NaN	NaN
451	NaN	54.9915449444925	NaN	NaN
452	NaN	53.9676872164804	NaN	NaN
453	NaN	56.7819510472082	NaN	NaN
454	NaN	53.3633261648688	NaN	NaN
455	NaN	58.6815162320633	NaN	NaN
456	NaN	68.7232604967848	NaN	NaN
457	NaN	63.1179114151949	NaN	NaN
458	NaN	64.7601943832518	NaN	NaN
459	NaN	60.8944141972183	NaN	NaN
460	NaN	61.2532172749903	NaN	NaN
461	NaN	67.7767662628629	NaN	NaN
462	NaN	66.0398158602913	NaN	NaN
463	NaN	59.7496470111349	NaN	NaN
464	NaN	61.8335655226116	NaN	NaN
465	NaN	67.0412089485177	NaN	NaN
466	NaN	55.2261890053436	NaN	NaN
467	NaN	60.9815253562477	NaN	NaN
468	NaN	58.9104280030975	NaN	NaN
469	NaN	61.6206180611127	NaN	NaN
470	NaN	59.1917385694742	NaN	NaN
471	NaN	65.9671290937538	NaN	NaN
472	NaN	60.4617081633544	NaN	NaN
473	NaN	65.4536961791039	NaN	NaN
474	NaN	71.668259718159	NaN	NaN
475	NaN	60.1575494511425	NaN	NaN
476	NaN	61.8170952343491	NaN	NaN
477	NaN	63.0827294662658	NaN	NaN
478	NaN	66.1215581827667	NaN	NaN
479	NaN	70.6190820190858	NaN	NaN
480	NaN	67.9640030099878	NaN	NaN
481	NaN	69.7653246669887	NaN	NaN
482	NaN	58.65943208525	NaN	NaN
483	NaN	62.3875837164482	NaN	NaN
484	NaN	55.4284815551252	NaN	NaN
485	NaN	61.7927241564984	NaN	NaN
486	NaN	70.0433443471105	NaN	NaN
487	NaN	61.8432371796486	NaN	NaN
488	NaN	66.0999704791746	NaN	NaN
489	NaN	75.9068592467271	NaN	NaN
490	NaN	63.7876127224139	NaN	NaN
491	NaN	52.4669753183105	NaN	NaN
492	NaN	65.1237187231784	NaN	NaN
493	NaN	68.5356915437261	NaN	NaN
494	NaN	62.332248174732	NaN	NaN
495	NaN	58.1262803465821	NaN	NaN
496	NaN	58.1473803068701	NaN	NaN
497	NaN	54.7720398014476	NaN	NaN
498	NaN	61.1144610077674	NaN	NaN
499	NaN	66.181845542232	NaN	NaN
500	NaN	63.9072474959048	2.0526676160864	NaN
501	NaN	62.7014296393336	2.1377431692629	NaN
502	NaN	58.9880549665104	2.13032251068716	NaN
503	NaN	59.5471123919102	1.96705246676019	NaN
504	NaN	55.662519169486	2.0078580273867	NaN
505	NaN	70.5437760717184	2.08707308462826	NaN
506	NaN	60.3481294324183	2.09962326847474	NaN
507	NaN	59.1224799527349	2.19045469793896	NaN
508	NaN	66.5774059299003	1.98204711908506	NaN
509	NaN	65.1200360491756	2.17836440694167	NaN
510	NaN	57.3640314727786	2.07715107945388	NaN
511	NaN	69.1397373267527	2.13929356930545	NaN
512	NaN	72.2060187503693	2.06867131673104	NaN
513	NaN	60.6345046395552	2.15235260925182	NaN
514	NaN	73.0868541268544	2.15493009679623	NaN
515	NaN	52.3081214902168	2.08488453934934	NaN
516	NaN	68.4436608272784	2.16575177372248	NaN
517	NaN	66.2648977130952	2.07261071572423	NaN
518	NaN	62.3134701673535	2.05827066481579	NaN
519	NaN	62.9473345717954	2.04644196986146	NaN
520	NaN	59.6759247249392	2.12413215885398	NaN
521	NaN	64.3704027769729	2.0810170253208	NaN
522	NaN	61.3153728415748	2.12541324542658	NaN
523	NaN	68.8663279938752	2.04309005672065	NaN
524	NaN	63.4254365006062	2.05086750539477	NaN
525	NaN	69.7986873015653	2.13051696917247	NaN
526	NaN	61.8198785882578	2.05974423056448	NaN
527	NaN	59.5215973728097	2.12254040486447	NaN
528	NaN	59.6532934265676	2.12993402793601	NaN
529	NaN	70.6197667876781	2.13338948438473	NaN
530	NaN	63.1303496748646	2.09587705729374	NaN
531	NaN	68.6512007305282	2.04250811376981	NaN
532	NaN	59.7922048975161	2.16023625666397	NaN
533	NaN	63.4199771511914	2.16836604842614	NaN
534	NaN	54.1834969856162	1.97364008611019	NaN
535	NaN	61.2533110151824	2.09757672200191	NaN
536	NaN	62.2280290597733	2.08224062640983	NaN
537	NaN	57.8150859449836	2.1284454209957	NaN
538	NaN	65.2119587154715	2.19475506584211	NaN
539	NaN	57.5614647772144	2.10046810965561	NaN
540	NaN	61.7446112496214	1.97916738510569	NaN
541	NaN	63.4100892234265	2.09695638012151	NaN
542	NaN	63.3876308398108	2.06343896243565	NaN
543	NaN	65.182735834236	1.9590563823321	NaN
544	NaN	67.1953984416529	2.13655672019576	NaN
545	NaN	63.7086862347243	2.06839911747602	NaN
546	NaN	61.2744880105738	2.06561131671139	NaN
547	NaN	62.0623370962487	2.01158854692036	NaN
548	NaN	62.0187823144222	2.17522380677486	NaN
549	NaN	71.2400178180556	2.07651979129417	NaN
550	NaN	62.7827671298582	2.11916707400519	113.737692031573
551	NaN	60.6808124846857	2.08417571781511	115.676342654488
552	NaN	65.853103249283	2.03510338112968	112.805561665001
553	NaN	67.1644300463799	2.06107427928811	114.416484348779
554	NaN	58.6527556616636	2.0602910837446	112.535286573252
555	NaN	65.8615521911105	2.10665107003308	111.941036260687
556	NaN	58.6273483627892	2.19261505805599	116.801540883854
557	NaN	62.5406185214777	2.09555777644047	115.101483260611
558	NaN	69.6220403009404	2.08320191863563	116.543021382277
559	NaN	56.8645341313381	2.07335357227428	112.658547708539
560	NaN	67.8154173794953	2.16313392077303	111.19482007646
561	NaN	61.954843655567	2.15326518671691	113.749774355849
562	NaN	68.8007702915702	2.04122878733821	115.955654745048
563	NaN	55.8132084408963	2.0449944253531	116.215716867333
564	NaN	61.7244561137697	2.12219169572954	118.171870219468
565	NaN	67.7613526209102	2.13020070056023	116.698717849011
566	NaN	64.9893038327584	2.15097136908095	114.394532522277
567	NaN	73.4344001275715	2.12121653927977	114.86473735689
568	NaN	60.9531901580055	2.06646918844117	116.897416497532
569	NaN	63.553753566457	2.06209421336224	114.685813375238
570	NaN	65.365851455297	2.05415835223866	117.14075838334
571	NaN	62.1541018634625	2.16559968411865	117.967413972325
572	NaN	64.0170443603061	2.1223600645399	117.16951747908
573	NaN	70.3616644465508	2.03249789674696	117.761851357189
574	NaN	57.682953330569	1.99378074658348	116.284562501535
575	NaN	69.4938895821126	2.17018758889336	113.25974291288
576	NaN	62.9908363269019	2.05882471499994	113.502093675185
577	NaN	70.6395482529356	2.10064658969333	113.100468768251
578	NaN	63.5343101986413	2.09498396497098	116.898398843159
579	NaN	60.3240214884558	2.05987057742848	115.536928700837
580	NaN	69.3835315447949	1.9965595696594	117.184257683512
581	NaN	64.3124400930751	2.14744956745062	112.90748195844
582	NaN	64.9247303004267	2.13923138166291	115.271145440996
583	NaN	68.3256392028267	2.04317105195174	116.214319700581
584	NaN	64.8730554260489	2.16603562506737	113.705621950255
585	NaN	69.4704248520862	2.13683424068196	119.121671061065
586	NaN	51.2396494713069	1.97785487864975	113.365215314851
587	NaN	57.935993269083	2.12491028053018	115.370941418161
588	NaN	64.808517538056	2.08735898040673	111.688676918125
589	NaN	61.9630002052199	2.15563306999716	114.448914911206
590	NaN	51.8067210596765	2.07776422452309	115.084957004208
591	NaN	68.2054324341885	2.03961172279689	116.861467321719
592	NaN	57.3200429488229	2.16165563849797	115.021320360006
593	NaN	64.5601371377167	2.17299989718288	115.262823716814
594	NaN	64.3007087023983	2.07108335003744	112.049486760455
595	NaN	67.8331580969638	2.06498900307154	116.710918687824
596	NaN	66.2717187117588	2.0734103073739	116.965022848922
597	NaN	63.2805919735242	2.14150796866941	113.346030682343
598	NaN	70.0370925803874	2.16390300452574	112.699146034387
599	NaN	66.3674291418268	2.11844621776108	113.04080268127
600	NaN	66.3892853915282	2.11277942178021	113.90126088595
601	NaN	56.6234033680651	2.12520411058203	115.498055357305
602	NaN	61.3993371010801	2.18265193184419	111.855905582704
603	NaN	59.29072346044	1.98105977603754	112.659810030051
604	NaN	60.6256745199543	2.11771999549045	114.675351316889
605	NaN	69.2709727044034	2.08523188039472	115.912919394996
606	NaN	64.2249661503839	2.15924609349058	114.31549982996
607	NaN	65.3520947709568	2.12110161436717	115.403988154142
608	NaN	63.9225338915593	2.09278899116838	110.518760299141
609	NaN	69.6319082867723	2.07539059283172	115.103271505961
610	NaN	68.2672561234858	2.11474831174639	115.302741189736
611	NaN	66.1691262124743	2.11197834813356	112.625531686993
612	NaN	68.5878618594831	2.1391557064486	116.216929342724
613	NaN	62.9160924997941	2.11123708922561	114.117557090034
614	NaN	75.1357288778336	2.09437640355774	116.269152400843
615	NaN	63.2500681417874	2.13820789873083	115.751938610058
616	NaN	68.9585247130158	2.08409946348522	119.163991671172
617	NaN	76.7800830668558	2.05945185767468	117.343805015904
618	NaN	63.6445562820056	2.08621111550436	111.889394069224
619	NaN	60.4202746806711	2.08377989114846	118.846530950613
620	NaN	71.1660411713866	2.13440270731641	116.024347118842
621	NaN	68.252659531092	2.14962130536179	112.977656015887
622	NaN	56.2923559733172	2.13342502310694	114.765746184611
623	NaN	64.3655860773874	1.99757354038994	112.460278026042
624	NaN	68.0826572863339	2.12690782512677	112.597113499535
625	NaN	69.6477323586053	2.16703787596524	117.996472230083
626	NaN	66.0315156632702	2.09217990563128	115.204442319475
627	NaN	80.451760199335	2.09829537878791	113.324737385557
628	NaN	71.9569250324164	2.18225703161664	116.15828129783
629	NaN	75.3887608581151	2.12846011627139	118.59615332729
630	NaN	60.7179132985173	2.06408342542978	113.34658802254
631	NaN	58.9140808619477	2.23387291027068	115.466842889732
632	NaN	-32.8158820464365	2.08002211048252	114.669408141543
633	NaN	61.6548272469421	2.08419558772724	113.110528802106
634	NaN	69.9379546078559	2.09077039793812	110.164875133774
635	NaN	62.7132620664029	2.1555734075573	117.646970142828
636	NaN	66.6249945098616	1.98091056674744	113.387935145623
637	NaN	72.9144033976689	2.07379271112986	114.674298938349
638	NaN	68.2581643852621	2.07651141556006	113.769624924293
639	NaN	70.8500630932469	2.1492002667332	112.201682152965
640	NaN	73.0900979623582	2.13565112869466	113.766256132179
641	NaN	66.1894379231682	2.11768156526639	110.834678885693
642	NaN	63.1751365506164	2.19442180840443	113.175687656243
643	NaN	65.5300174225448	2.1327589679905	111.615904990855
644	NaN	58.3361501316646	2.08443645833162	116.268320742411
645	NaN	65.9715672790438	2.00576086984216	110.812315382645
646	NaN	76.4462946425759	2.12010407219457	114.602365861323
647	NaN	61.622619006124	2.17364241191085	111.358277814931
648	NaN	61.1550005533524	2.06815823194798	114.16007935676
649	NaN	73.6141566897552	2.06659334297455	116.859289877542
650	NaN	61.1676783127458	2.08783589290895	115.072290247057
651	NaN	73.7420972981959	2.08930894132579	114.192232545114
652	NaN	75.2615706834428	2.17567837897215	113.945701532803
653	NaN	67.8458859650148	2.07760943109313	116.206463811732
654	NaN	60.6082594179322	2.06332567724218	113.526009626416
655	NaN	64.6771466520355	2.104779064715	111.556231963825
656	NaN	69.5372198177955	2.11646023109552	111.624294545777
657	NaN	66.9003192327974	2.16864333672596	113.784513830593
658	NaN	69.0158957832732	2.10081944178054	117.845147528004
659	NaN	67.2284237390755	2.17987102823633	113.857190056943
660	NaN	65.954013754265	2.0733261779412	116.997449402042
661	NaN	70.7282909954417	2.17592849610005	115.794623612593
662	NaN	74.9772336666524	2.03673521773512	117.541583960779
663	NaN	66.9236988477366	2.23798471197743	112.924856817362
664	NaN	65.2075470396962	2.09256170308921	115.511416006498
665	NaN	65.0720879456639	2.16930412683441	112.915828241012
666	NaN	59.7474600060818	2.1583151348267	112.950960909273
667	NaN	65.839377264949	2.02062576290189	112.60086063927
668	NaN	69.3422652068243	2.09690209307293	116.833155112884
669	NaN	69.2610169530633	1.99869741386133	116.601335225479
670	NaN	61.9255397455401	2.15553223655094	111.334278040273
671	NaN	63.9438491454199	2.10655020811665	113.146543092069
672	NaN	62.2069211258877	2.1183874631198	112.470563488011
673	NaN	62.9525092474442	2.03145157450727	113.435573597887
674	NaN	63.2061894495404	2.1370702200918	112.307531114964
675	NaN	63.764773532017	2.15032052411894	113.733990875066
676	NaN	67.1607034365131	2.06855524528707	116.389578806487
677	NaN	67.3255452459855	2.11629447294546	115.714759363551
678	NaN	70.3969382839901	2.06961586649324	116.103176405797
679	NaN	66.3933862437473	2.03975143817112	115.222759475748
680	NaN	66.2957872734084	2.14529647085223	114.490171417525
681	NaN	76.1935644969338	2.11613201451808	113.729872877
682	NaN	69.5897315583888	2.05079459242123	116.374365148649
683	NaN	69.4973548785288	2.093556031384	114.991542094342
684	NaN	73.3044846732828	2.07810622562422	118.113999267505
685	NaN	62.6921458438645	2.11962903286614	114.372309198956
686	NaN	74.7377843463413	2.10751930263142	114.912924780144
687	NaN	62.7340568967666	2.14034590564079	115.466505364316
688	NaN	66.0003624476019	2.13727608109745	114.575129344199
689	NaN	68.9005693128514	2.08004938144032	116.571558176108
690	NaN	71.6648978617897	2.08557705532859	115.010341705208
691	NaN	67.3054846320358	2.16175248934813	114.462091266719
692	NaN	68.6617886660991	2.08571288680576	110.795175055918
693	NaN	73.8284859628477	2.1821228444865	117.551766118604
694	NaN	69.4719514313496	2.07222497790822	115.360539998362
695	NaN	70.7890418959951	2.14197973073193	114.07286193696
696	NaN	64.7315195165502	2.09323810200146	114.777745751151
697	NaN	67.6979025351967	2.09715554277088	113.673733668762
698	NaN	72.6928806144846	2.09925857356756	116.599362587493
699	NaN	69.1941878266961	2.06676946912345	115.882789519919
700	NaN	64.2764769155639	2.01828192971171	113.268026193219
701	NaN	66.6925468137428	2.17272893470817	116.350203352739
702	NaN	59.8817751014757	2.14623179291085	113.442906016558
703	NaN	71.64972033596	2.17004062244989	114.85964985803
704	NaN	71.6728380708352	2.13906980542392	115.699832139397
705	NaN	65.6005610205911	2.04145769468058	118.20461097455
706	NaN	75.8398909091513	2.0747598456489	112.222164662441
707	NaN	68.9901469352907	2.08735369178321	112.996019200318
708	NaN	73.4081207836269	2.11492115170141	113.70005791151
709	NaN	70.8454880599197	2.17779109922381	113.874258954531
710	NaN	63.219171782669	2.09378915131364	117.099949845135
711	NaN	71.6392342137217	2.13643899467113	110.368327596691
712	NaN	71.8736718250693	2.14083819515427	113.702396479263
713	NaN	67.7905481098694	2.15812837629651	112.232816347983
714	NaN	73.8669489539594	2.16932427320448	109.959227311605
715	NaN	68.1407549905633	2.14601192193079	115.606108637018
716	NaN	60.6677802813832	2.11455018726205	114.315889880767
717	NaN	61.1578515717655	2.05704580042949	116.300799134109
718	NaN	68.2216022603296	2.11317672839096	113.434995087203
719	NaN	61.2193722464179	2.10905227847011	116.67354159078
720	NaN	70.5790177494657	2.14837017902831	112.709501519644
721	NaN	77.2455037788595	2.14877610519596	113.730543804011
722	NaN	57.9273614762443	2.08419177524267	112.330377849712
723	NaN	71.7263047890333	2.13394391881388	111.871923989914
724	NaN	63.7854292594562	2.16152483804994	114.08142748285
725	NaN	62.5684938320148	2.14555054676808	116.922068989652
726	NaN	69.9145022901117	2.02921028986104	112.83658190267
727	NaN	66.5883823009303	2.08904959541703	115.37794760025
728	NaN	70.3127972182693	2.142139309532	111.443614654707
729	NaN	72.8474055758827	2.07362470460499	114.144442320533
730	NaN	65.3315653059384	2.14369943437191	115.582400842812
731	NaN	65.7532356584208	2.06294678981444	114.645971012797
732	NaN	66.9747947351397	2.17778384968242	112.991724913208
733	NaN	66.9604869372082	2.06710727730324	113.651291155525
734	NaN	64.5751457776515	2.11199853829938	110.931948579591
735	NaN	65.8683189087939	2.1043260385559	112.056047282575
736	NaN	65.5260748252565	2.06596361783372	114.742926105579
737	NaN	74.1351165879056	2.13553338886769	111.889756823934
738	NaN	73.5220758020674	2.19690585419199	113.085855517514
739	NaN	72.3605251473289	2.14400603374111	113.668911498581
740	NaN	66.5166644946379	2.13958876490673	114.120082344102
741	NaN	73.2347846139346	2.14998838922447	115.555352825571
742	NaN	74.2430188559681	2.06755640926019	110.914081940977
743	NaN	71.23264152391	2.16347353537661	111.205114918586
744	NaN	62.6521670563538	2.15120240254894	107.706109833495
745	NaN	67.2855153709303	2.11130867356724	114.207721125013
746	NaN	68.9037540746245	2.10381922898237	109.682520451678
747	NaN	73.4960707922751	2.11322629550813	145.403454706732
748	NaN	74.1700750340639	1.89498672932767	113.62529205788
749	NaN	67.6334925665617	2.09014579845669	114.271104680822
750	NaN	68.0220429266494	2.22639349858744	116.2033971421
751	NaN	62.2425478139916	2.11821121932433	110.881192406837
752	NaN	74.5089916721461	2.10445440908096	113.042235630208
753	NaN	69.7051744587647	2.07503313748491	115.037111816652
754	NaN	70.4408360512641	2.09223781247688	109.884288631941
755	NaN	70.9773316069877	2.14546767872072	112.638930749135
756	NaN	57.6137735020834	2.10215659476062	115.728359984983
757	NaN	77.7833842311608	2.06409758384065	114.025516639148
758	NaN	62.6499805631869	2.14276748829773	115.129648791575
759	NaN	63.2542175313361	2.1723411037177	117.562487352669
760	NaN	71.6427257653106	2.07968965385194	115.976147024737
761	NaN	70.5723875306879	2.09048086694901	116.033191788513
762	NaN	69.767829413576	2.06159903673281	116.073583540937
763	NaN	68.5463462406528	2.0922508094599	113.876960432694
764	NaN	65.5089677527291	2.22935467260376	112.608349776263
765	NaN	68.4403107274068	2.13195262766135	113.925616559469
766	NaN	71.7702950959296	2.18049584183763	113.587664762358
767	NaN	67.8625286202099	2.09172445886209	111.829850696354
768	NaN	71.0435331917658	2.12852660709099	113.78635184869
769	NaN	62.4812028007894	2.16435709342724	111.52336222348
770	NaN	76.6102580419707	2.08975148460485	116.876737378256
771	NaN	74.5315011415198	2.16799180288591	108.087220741508
772	NaN	68.9333159132856	2.10703151640296	114.361615968901
773	NaN	74.6185818217077	2.10029787051393	113.523768122003
774	NaN	70.8886990461581	2.21359978813317	113.724902138891
775	NaN	77.7651981608532	2.14837083685293	113.400225902785
776	NaN	73.5270620581617	2.19839365582603	115.68773253242
777	NaN	66.1903874500213	2.01641111067996	115.555621208049
778	NaN	61.7071668453896	2.18617145932214	113.550158031211
779	NaN	67.473915760714	2.08583655050244	110.647245427594
780	NaN	72.0191417762901	2.14790599645435	114.602818530939
781	NaN	70.2810797511379	2.08918257547522	111.086474019825
782	NaN	73.6045718670186	2.13890634192429	111.09920463199
783	NaN	64.6855440677554	2.05430173059873	113.493534830231
784	NaN	75.1494115754398	2.04973950362452	112.987039784765
785	NaN	72.8835927432917	2.09240098837492	116.002676080568
786	NaN	76.1147979925739	2.12819862945868	111.908907289585
787	NaN	68.6613912245905	2.09204404293186	112.205892069933
788	NaN	65.35276686394	2.20318338672839	115.013126989082
789	NaN	55.7499384135271	2.15549292660542	114.451885620509
790	NaN	65.6608533555521	2.19128849788801	114.37034153255
791	NaN	70.9007258776627	2.15342877476251	113.826873140975
792	NaN	60.9926539935866	2.03125688909238	113.716018089397
793	NaN	77.5087656915485	2.07159528684551	116.734345705532
794	NaN	66.0213921570752	2.09443064453554	112.715486885881
795	NaN	66.4310631835055	2.14486389518592	112.923268381089
796	NaN	69.9281718339342	2.10877401608976	114.227650842919
797	NaN	69.1909486900523	2.11443533115445	111.037024754423
798	NaN	63.817485995703	2.02468645070642	109.612715388957
799	NaN	70.9399131850634	2.21655743866566	109.867451729992
800	NaN	63.4449207820837	2.17241372464686	113.826754381199
801	NaN	63.986255190708	2.0431993333571	113.977891629585
802	NaN	76.014193217466	2.10602392797755	115.252357077464
803	NaN	68.6965726597801	2.16830195879193	112.508102600662
804	NaN	75.6024048184548	2.21773719375252	113.561030985491
805	NaN	58.2865702072929	2.10046982108479	111.167076072389
806	NaN	70.0086650944535	2.15588461789704	110.160944796861
807	NaN	71.2914225484591	2.15217273871063	110.880629681039
808	NaN	66.9680045446179	2.13241638316644	112.009264912611
809	NaN	70.8930971654465	2.07579550345915	115.944643093349
810	NaN	72.2874647332225	2.18024215150457	112.695408926197
811	NaN	76.6356395947534	2.14030689805358	110.549353663511
812	NaN	68.5107246935168	2.09506964107108	112.330495357327
813	NaN	71.1167084106143	2.18605947948883	114.78675116137
814	NaN	71.5733740315694	2.09518560022545	112.826188568806
815	NaN	72.0264440131684	2.05567853041694	114.328746236504
816	NaN	76.2720694228327	2.10727941933397	112.232994228238
817	NaN	68.6287976199119	2.20136413835526	113.483598882454
818	NaN	62.1361537994076	2.19332660943825	111.987920809275
819	NaN	77.3424477736284	2.11293979784899	115.40290531084
820	NaN	69.8673546402214	2.10721510490377	113.55596545139
821	NaN	78.457196361205	2.19674483981418	113.840838673051
822	NaN	76.8711447704175	2.16660885334666	113.690613726127
823	NaN	67.2336619460942	2.21118342886894	115.274811685593
824	NaN	70.8854841738681	2.12141707430343	108.299833143056
825	NaN	77.9276868566083	2.13904769713625	113.595284936597
826	NaN	71.5661315718273	2.20568128874199	115.044136445364
827	NaN	73.601814588234	2.13046821252919	113.870006948904
828	NaN	73.1378114440973	2.11409363106424	113.465947132634
829	NaN	78.3468996377345	2.14524894650074	115.373916354438
830	NaN	79.576197752158	2.1512486827102	115.751297351266
831	NaN	64.5173360699417	2.14522965050963	112.439171000843
832	NaN	76.1671554240502	2.06354287828957	113.468438119356
833	NaN	69.1989583154777	2.06133348984469	115.274754122237
834	NaN	77.5858954048638	2.12256432783713	116.087023078776
835	NaN	70.393474402943	2.11783689597329	116.713075547467
836	NaN	71.9008678282171	2.22332027533387	114.568233478575
837	NaN	74.9704891646261	2.03668497328004	113.888332654676
838	NaN	69.0290404288752	2.11818907975287	113.097643780639
839	NaN	60.129233228666	2.12032325929978	111.675905041674
840	NaN	63.3379438314154	2.08939503545168	112.459304233346
841	NaN	74.3419970122762	1.97874283912291	114.275992364214
842	NaN	68.5862686290019	2.12018277637044	111.524671859439
843	NaN	76.3489414833204	2.10589929874707	111.196297675994
844	NaN	71.0401250688465	2.11749971321948	115.595525392382
845	NaN	68.4425000712627	2.27281132548687	112.516695845858
846	NaN	63.2718800539433	2.15698445217332	113.42593464995
847	NaN	62.9398902660135	2.08744861238606	111.128400823845
848	NaN	68.6576764844669	2.18436407794968	115.443977213434
849	NaN	72.7672832310684	2.10223612351411	112.632769210527
850	NaN	81.0360831446036	2.12007138132381	112.171872603706
851	NaN	69.9447743821936	2.1030583855712	111.801391473624
852	NaN	77.1569573626971	2.13338607218856	113.080561902174
853	NaN	78.0542541890408	2.17670609200985	115.379424094601
854	NaN	70.5301259386884	2.1968303741316	111.882866933201
855	NaN	61.9403517399522	2.11460391969103	114.654367151251
856	NaN	73.7622600275124	2.07429475214368	112.891575067433
857	NaN	61.0988085611078	2.08435020325282	114.648038777417
858	NaN	74.2495661743092	2.07232428376375	110.889560760475
859	NaN	74.5297036374925	2.21095983280244	113.548835773093
860	NaN	79.7931164755349	2.1367146224377	114.610175725273
861	NaN	76.3092018931218	2.21309563659413	112.923657650196
862	NaN	73.3851885354733	2.15029643257013	112.875400534383
863	NaN	69.9099156557283	2.0938159671259	113.316358208214
864	NaN	74.7775321474695	2.1364317520863	112.597931030309
865	NaN	73.8863456057416	2.22356496540273	111.467570253024
866	NaN	69.4908297472478	2.1289650459327	114.074370524318
867	NaN	75.7763816455464	2.08708799952824	114.280990610055
868	NaN	70.4526685452556	2.24293571083986	112.893025156857
869	NaN	66.9272548299905	2.23933657950229	112.980334537704
870	NaN	66.0333015041468	2.14349884973255	111.361903909273
871	NaN	69.6716023789404	2.11916406014204	116.162081397887
872	NaN	67.4864456353497	2.20178721650633	110.090021016474
873	NaN	66.9296379207803	2.13939436980389	115.322558986595
874	NaN	80.7234370768419	2.19055412964324	112.077556816857
875	NaN	74.9572636848367	2.17498368908627	109.638563558123
876	NaN	73.1975411890994	2.10007936517815	112.528946430892
877	NaN	78.2754089742376	2.03040690983414	113.677134201285
878	NaN	78.0061145191216	2.15519048233504	114.480854443635
879	NaN	72.8703868452634	2.07351091904307	111.142223358947
880	NaN	70.5623569889638	2.14827538871689	113.730898439183
881	NaN	76.7326008117358	2.09356991550515	114.952067923512
882	NaN	62.694478193645	2.24574895530086	114.113346219726
883	NaN	77.6448229112802	2.19040287935868	111.686132393786
884	NaN	68.5371799836378	2.15827566975531	112.175838721303
885	NaN	71.8137475622084	2.0936084977293	113.999273878884
886	NaN	63.7481435468965	2.12336236112055	112.236333010328
887	NaN	67.128700569289	2.12103986918077	112.79361255669
888	NaN	67.7371244739093	2.18960117538775	109.65299614321
889	NaN	70.8153819544986	2.15930826976952	113.843884335471
890	NaN	68.2732450352118	2.21108713133805	114.88636209384
891	NaN	74.8187121632517	2.09691212523794	114.763117156322
892	NaN	68.5457427119822	2.18223704339791	111.477316185468
893	NaN	79.9800711962765	2.18585326157945	112.939039068083
894	NaN	79.2486243757805	2.12821494693048	112.349258110104
895	NaN	66.0013146939052	2.12239557864416	109.974273109136
896	NaN	69.2143584453112	2.0926854662422	109.907110124235
897	NaN	80.2503909756987	2.15150427988773	113.90437735732
898	NaN	71.5668549704661	2.13348707604086	113.498644574981
899	NaN	70.8316342928163	2.18728893469121	111.113900226495
900	NaN	73.4430080836887	2.17997790448777	116.155542073456
901	NaN	62.9813929802197	2.05182817442122	115.479862365171
902	NaN	76.719563317839	2.16565075341223	112.331509010159
903	NaN	75.21533712113	2.07086952350047	113.667656134071
904	NaN	73.4565267755114	2.15421330372987	113.166582210752
905	NaN	69.2844742917357	2.18458768073667	111.064370994744
906	NaN	66.585456245865	2.14747619212634	113.136547642765
907	NaN	68.003508593037	2.14109138703106	113.159405525942
908	NaN	78.6859902045208	2.09763765400342	112.920984355186
909	NaN	74.2281765032949	2.07942771674346	114.387650270858
910	NaN	78.7234603757143	2.0886283624921	113.859191811531
911	NaN	81.6067256299444	2.09228738223302	111.532873697421
912	NaN	73.1468427377434	2.16667276837991	114.847422407556
913	NaN	66.7555666330767	2.15586146821624	112.659334883175
914	NaN	71.236061364142	2.26614989296182	112.732523568533
915	NaN	79.0542128605187	2.09408041779226	110.42186830549
916	NaN	72.3075251673574	2.13324064507339	111.89660455534
917	NaN	73.7443674215412	2.12948480450435	114.582236696556
918	NaN	70.9252683296078	2.18636337167869	110.68219574114
919	NaN	65.7281709584313	2.02338756707396	112.49712423185
920	NaN	76.9945479949966	2.13810470321413	111.797493248769
921	NaN	74.448444375276	2.09293069739018	113.039230661413
922	NaN	73.3201216623089	2.16137060101437	110.995102244445
923	NaN	78.6231121342522	2.18987047873107	112.026256709743
924	NaN	75.6793316178918	2.19741622087514	111.699989707544
925	NaN	72.9748634256756	2.18058832796169	112.651322658628
926	NaN	69.2447007991596	2.12917821331898	111.539465566852
927	NaN	69.1622769817765	2.13492740393885	110.285499605399
928	NaN	68.6343386581037	2.1709920449313	114.152018914349
929	NaN	76.2916480287317	2.12315999982836	112.019221168509
930	NaN	75.842164638028	2.08838185872428	112.898767335376
931	NaN	69.9055648551302	2.1506813969271	114.202436566153
932	NaN	72.6160635302488	2.20253330041911	111.955664152797
933	NaN	75.9674170847147	2.14970327185023	111.337331589539
934	NaN	71.1943014752863	2.20077687545876	110.908788410019
935	NaN	77.0752794369129	2.18202580235655	115.876462123916
936	NaN	75.4593941417951	2.22234075412279	114.017462678045
937	NaN	72.980481246592	2.08970733226171	115.966298005575
938	NaN	69.8384135135823	2.15011881627038	115.043649560522
939	NaN	80.6474315939039	2.1192357720284	108.967262560016
940	NaN	79.8284279999486	2.16176652494995	108.707847439425
941	NaN	74.9532404857927	2.15609437339153	111.156068211421
942	NaN	70.3034030290318	2.21892150877177	109.119544794187
943	NaN	73.8454028710487	2.12982762214294	111.557675198912
944	NaN	66.013000545188	2.15188060773781	112.608746098938
945	NaN	68.8840836719023	2.19125263305415	113.411125426751
946	NaN	70.2556514186048	2.21485041074737	113.614757966893
947	NaN	79.4472474228191	2.07761201072431	110.821223837494
948	NaN	73.4539181208811	2.15494089211541	107.568563097711
949	NaN	81.9374200498784	2.16269687233291	111.413950478097
950	NaN	73.60266175722	2.15725747378766	109.111912430233
951	NaN	67.4157897049712	2.18007861468851	120.518540346177
952	NaN	78.5913404645058	2.24644061975239	110.878041318219
953	NaN	80.6398164185107	2.19725072217979	110.792655137956
954	NaN	75.6458030797242	2.11604426975535	110.042097548674
955	NaN	75.0871252005969	2.15876067548114	111.242493502726
956	NaN	73.1704117618535	2.19616885585891	110.620100777923
957	NaN	71.219563724248	2.13896136618584	110.001551182532
958	NaN	72.9077959284582	2.12471814053736	112.722384625856
959	NaN	67.0209941398688	2.12051714436255	111.907358471279
960	NaN	76.8031135619568	2.14543230107281	114.038076542495
961	NaN	71.6061627131027	2.11053390061946	111.173821873953
962	NaN	64.093003390168	2.15309706037999	112.860229651279
963	NaN	73.7239917511282	2.1741076291458	111.856202796456
964	NaN	77.3426454576258	2.19403342900744	113.281297674358
965	NaN	81.2112534419161	2.20629346151861	113.873413830805
966	NaN	78.2878247298176	2.2085002032171	109.866587042899
967	NaN	78.9446126313159	2.12342577884876	108.749370954187
968	NaN	70.8895180203898	2.17694914239899	109.481565394386
969	NaN	73.3774852491786	2.05274433534541	115.802729533145
970	NaN	83.2740850828347	2.15834236411797	114.674478810538
971	NaN	72.0420239837338	2.16117619084564	112.449567600252
972	NaN	74.5524061261582	2.11615856035672	113.462754346561
973	NaN	73.975161740367	2.11440743604071	110.895177094741
974	NaN	73.4756085803156	2.23970764795342	109.756653666646
975	NaN	81.2225618200289	2.16067944759282	113.819929078358
976	NaN	79.3873694060912	2.12050999861647	114.697753420433
977	NaN	74.5193961142599	2.14528752959322	110.986316980214
978	NaN	70.4685724689712	2.22782020694929	113.186963328114
979	NaN	65.5654720045375	2.24530947663182	114.0722596574
980	NaN	70.1428114845073	2.24567462674194	111.20834129143
981	NaN	69.7186503254671	2.07986777261616	110.175039922451
982	NaN	74.0956066950206	2.12976371672546	113.939258346465
983	NaN	74.6293353642229	2.23189744751109	110.240969726156
984	NaN	73.7503721754703	2.27008946849183	115.12246944876
985	NaN	71.8729516903094	2.13277973383012	112.462711104975
986	NaN	70.5829568290917	2.08016134337221	111.550057771338
987	NaN	78.8723049912669	2.24047427073425	111.041962377539
988	NaN	83.222451126426	2.1772128949961	110.127610967503
989	NaN	65.9649402101633	2.14450656401097	114.022376026651
990	NaN	76.1654022989533	2.19715237390136	112.068537687613
991	NaN	84.8469664511786	2.12242328054424	111.450467757306
992	NaN	84.4030910924775	2.12972226364376	116.35945625206
993	NaN	79.9798140370034	2.2355228389648	112.758415111929
994	NaN	69.964976283089	2.16851790846178	111.386114994928
995	NaN	79.410956520958	2.14382622971553	107.729433634092
996	NaN	77.6014991927522	2.11601029661711	116.184830865825
997	NaN	70.4882342961406	2.11610589675526	113.639741430457
998	NaN	73.7900169695222	2.11566129046261	110.798786037087
999	NaN	75.8536544630457	2.12959108396189	110.287120919181
1000	NaN	71.7428637516473	2.05626339277009	109.747334863604
1001	NaN	78.5012793749837	2.24568618170568	109.020078958325
1002	NaN	83.3254152354947	2.16260903956874	111.445667959225
1003	NaN	75.5705727145215	2.17242491000911	108.806299950899
1004	NaN	76.9366567880473	2.22164270472181	113.976922138085
1005	NaN	71.5040340430044	2.18256650607681	110.612827313571
1006	NaN	73.6045524159813	2.07605104947997	112.335860846449
1007	NaN	85.2282707682244	2.13920936440662	113.615840237422
1008	NaN	74.1503920750553	2.19949797412757	113.000087183714
1009	NaN	76.4869852431945	2.27022945831065	108.797396775018
1010	NaN	75.2217849952768	2.20401404631887	106.79594134577
1011	NaN	68.7683445492786	2.15364155007123	116.136374810891
1012	NaN	71.4357236493275	2.07113148415777	111.518498075021
1013	NaN	79.5189226469308	2.1886935564181	112.747421069035
1014	NaN	72.8247814579562	2.19092064670642	112.93900815725
1015	NaN	76.2935091399119	2.15003288310653	108.966109935768
1016	NaN	79.9316393526913	2.17424382980965	111.908208624404
1017	NaN	76.2718114696561	2.24524905124105	107.035693523203
1018	NaN	72.9142680210934	2.14290652578455	108.414773258194
1019	NaN	68.7674770442156	2.16998613716291	113.028237522352
1020	NaN	77.8113487535205	2.21844503198977	113.566454223358
1021	NaN	82.7665122936814	2.19312421833086	111.416685384824
1022	NaN	69.0297162739707	2.19348168178317	113.73268295689
1023	NaN	77.4479897525416	2.2196372263122	111.913066668447
1024	NaN	68.7025263277643	2.1639165476569	111.602578862414
1025	NaN	77.2240844633692	2.15172969359361	110.336873864036
1026	NaN	82.514527928791	2.10916316115236	109.381531446574
1027	NaN	75.1227840809449	2.13937018358669	109.192858292861
1028	NaN	79.4168988276867	2.11268770656369	111.801957430654
1029	NaN	79.7524261859165	2.12039528218971	115.296771084492
1030	NaN	72.3253033375394	2.14973891838082	110.871759288696
1031	NaN	76.2077979052143	2.22970022154575	110.439885759114
1032	NaN	75.1360191891663	2.12921259695066	109.860346997664
1033	NaN	76.1597495893113	2.15101218709126	109.020158239335
1034	NaN	70.5858855246066	2.1599547104005	111.430936531294
1035	NaN	87.8087551844883	2.18319955066825	110.493104767606
1036	NaN	76.7504463540945	2.16322442098951	114.183843446601
1037	NaN	72.3300160064959	2.21014723692265	108.88675389815
1038	NaN	68.6282975389438	2.22894919068228	113.80840821952
1039	NaN	72.4657210781026	2.10325687654586	111.913875887422
1040	NaN	85.0197709687315	2.16187615964737	112.22767900171
1041	NaN	73.1692784517357	2.18533563735762	112.625292532238
1042	NaN	64.6658947985823	2.14998525954523	111.108796015821
1043	NaN	77.1040162559811	2.22775216676861	111.866128345661
1044	NaN	78.9490782906959	2.12719158831625	110.692315362357
1045	NaN	78.4100763357525	2.2136965063712	110.252762018394
1046	NaN	82.2580773556794	2.20707489842809	114.618027425894
1047	NaN	68.5159096776461	2.03186458927972	112.353698193376
1048	NaN	73.937527186685	2.13071529535151	112.276985122391
1049	NaN	75.9500829909188	2.22008716214163	111.004781024209
1050	NaN	70.60383950496	2.09563681103644	109.4453684399
1051	NaN	72.93536139916	2.1631718614638	110.723019078069
1052	NaN	76.2766863962398	2.09425124040933	113.968447626404
1053	NaN	85.1882381805494	2.11269948621002	110.483900966489
1054	NaN	69.6179991064487	2.14906318466348	108.708921179694
1055	NaN	73.0081322322498	2.1810156533799	112.817969926687
1056	NaN	79.1523967278414	2.10659037469729	112.810195870428
1057	NaN	78.5544822174368	2.23636613778255	112.895140685597
1058	NaN	83.6114472102445	2.17397512411818	110.884166727241
1059	NaN	68.6455235219271	2.17061251267453	113.964186128551
1060	NaN	70.1965494610271	2.18712293101784	113.175187063161
1061	NaN	75.4439585695261	2.21236708358919	110.625469779517
1062	NaN	80.0161595598478	2.09168389871069	111.733831296429
1063	NaN	75.4008111794812	2.20456586100518	110.97931663185
1064	NaN	83.4665033860739	2.16355520865189	113.330079836251
1065	NaN	74.2553446138838	2.10586426597399	110.788990273769
1066	NaN	75.2507542764755	2.18988712662017	110.629995301748
1067	NaN	77.5002343554573	2.22954541163103	107.233452552852
1068	NaN	83.430156813396	2.08011121308428	110.853655188061
1069	NaN	69.5761079197726	2.22601508297416	110.099791011155
1070	NaN	75.3602460966902	2.19313180526068	111.350997728735
1071	NaN	74.9324731073376	2.10197320980905	110.531636871988
1072	NaN	72.0837198764698	2.10625333030878	114.533579173543
1073	NaN	74.9622235932772	2.2940244386387	112.57571003363
1074	NaN	76.5280403236	2.17166670293394	110.231397011291
1075	NaN	77.2144687725471	2.18991940588502	112.173834481083
1076	NaN	72.5240959168206	2.26751707244029	110.406131935433
1077	NaN	77.2155610774564	2.17983451562961	113.966653256217
1078	NaN	72.8338884981937	2.20831017031657	110.939003935509
1079	NaN	69.8562307885964	2.15492790942027	113.392126696159
1080	NaN	82.9631231524781	2.16983892367157	109.901365300979
1081	NaN	75.8785301526685	2.18402201523867	110.905147958773
1082	NaN	78.2785431311762	2.17473862421945	111.06193087228
1083	NaN	74.4219130633379	2.13642496433025	107.649781280117
1084	NaN	66.0443918232932	2.20558936345649	110.206509631255
1085	NaN	81.6442507700446	2.20215054581172	112.946078381095
1086	NaN	67.9030835849386	2.08577571991773	110.363671600617
1087	NaN	80.3237216361873	2.15355972362536	113.706362126066
1088	NaN	75.9256600321556	2.1379748223025	112.54938907743
1089	NaN	78.5900280828271	2.18222606379999	112.033925892869
1090	NaN	80.3645688606956	2.26379057148474	108.332890395635
1091	NaN	74.5318851069385	2.13183452368083	110.5356730465
1092	NaN	73.4059959691437	2.11955611875859	114.770685673439
1093	NaN	78.0600925547739	2.23919485296548	110.070636567621
1094	NaN	76.085879227927	2.22566596950261	108.222883073154
1095	NaN	71.8672780832824	2.14142442551375	110.792580981283
1096	NaN	78.7749335841112	2.11643929548411	111.802064214378
1097	NaN	86.6772857589441	2.15474431761661	107.618148734187
1098	NaN	75.1984259310937	2.1707109414451	113.65147547103
1099	NaN	80.9601328165637	2.20746075596808	106.160957639703
1100	NaN	81.9757866099175	2.10864357656969	112.965656378653
1101	NaN	85.0246091672716	2.15345464930216	111.086446809371
1102	NaN	70.5864074074031	2.2233252172723	110.102744989446
1103	NaN	81.76290903029	2.21785607679504	112.694709151763
1104	NaN	77.0470674413892	2.21589918320896	113.172450140731
1105	NaN	79.6095972284489	2.23377221532299	109.013788004701
1106	NaN	82.5775301343015	2.21113159445096	111.600199618486
1107	NaN	82.4859580804751	2.1522994941623	111.456272287505
1108	NaN	76.0326444026423	2.24441694110337	110.384577856018
1109	NaN	83.4822299099483	2.11245558582123	109.876129759636
1110	NaN	71.2418162559445	2.10520534494085	112.486461050399
1111	NaN	76.0639914186692	2.20415128383906	111.069362169819
1112	NaN	86.8601562212353	2.19272008424647	109.274433226798
1113	NaN	87.7508542529122	2.14583068118987	109.417178373813
1114	NaN	76.0652513866494	2.24073267971777	111.548178813071
1115	NaN	87.5439602415929	2.21886162706874	115.899088088358
1116	NaN	82.6613035098143	2.19897949598392	109.241039702092
1117	NaN	77.0465942976165	2.16925346021275	109.725422662276
1118	NaN	76.7457380608277	2.17809623475445	111.192785565783
1119	NaN	72.9029561387376	2.08388627809366	112.791431085405
1120	NaN	81.9144097889229	2.17489718069018	108.129726549858
1121	NaN	77.5952436104266	2.14242961035734	109.357689980488
1122	NaN	74.6546185887666	2.17874247225586	112.530859526165
1123	NaN	78.5512376094292	2.15199117957127	112.836413169888
1124	NaN	67.8268800375403	2.17900291343475	113.349671107998
1125	NaN	79.5649332141613	2.24750528279738	111.350629725252
1126	NaN	74.4521717545161	2.18092253893943	111.593744590525
1127	NaN	89.9921397029571	2.23015467798437	111.889324258452
1128	NaN	74.6671500591771	2.2475066040449	107.682583797968
1129	NaN	88.3145827225426	2.3101585466954	111.175601398392
1130	NaN	80.524886615421	2.2340662355638	109.4893007577
1131	NaN	82.021073135856	2.10447550862291	112.261572769696
1132	NaN	85.690548573231	2.12462237782585	109.05986938738
1133	NaN	83.0408107785779	2.11226346258303	107.92475444539
1134	NaN	84.291858423485	2.14701186821347	107.60698085658
1135	NaN	67.7688291853138	2.22528169891705	113.263244780047
1136	NaN	81.4678662831591	2.16797387712566	109.758238605318
1137	NaN	76.7517589798298	2.18917465710168	108.779500158708
1138	NaN	82.814127413083	2.21845212229359	111.48629366262
1139	NaN	73.8581648125293	2.33481062691619	112.893772463181
1140	NaN	73.0882211726174	2.23058811143317	110.572677151682
1141	NaN	84.4182473728788	2.15602532041399	112.431765378246
1142	NaN	76.2596248332721	2.13743023510393	113.23616783897
1143	NaN	74.9056779520504	2.15504761269491	111.603465475691
1144	NaN	83.8613738180218	2.19750180446575	113.642586157173
1145	NaN	73.3723352476566	2.22059260991224	107.423849384834
1146	NaN	76.535536887537	2.13199818762703	106.24713117973
1147	NaN	80.4436094686104	2.20766057613502	110.013777580695
1148	NaN	87.9811974787324	2.14063736916622	107.698216789274
1149	NaN	73.7483868068797	2.16706200833481	110.33501092679
1150	NaN	80.4640873095478	2.22316909706017	110.536673802951
1151	NaN	78.5508189631452	2.16285104795782	111.311869604831
1152	NaN	78.4746516729545	2.22393938410487	108.838301598592
1153	NaN	80.3577571088278	2.62098261060912	108.722993125033
1154	NaN	79.6051974047159	2.17927191993574	107.789623984475
1155	NaN	73.8512484865157	2.23438050499513	113.712877123302
1156	NaN	72.0998548710685	2.20431998994515	109.154198681867
1157	NaN	75.3605165747145	2.25438372292592	110.234206792471
1158	NaN	77.7851245169206	2.25258320648773	109.589604919624
1159	NaN	76.1119125514432	2.19122471629085	109.557366930736
1160	NaN	81.9152314016132	2.21703447542451	112.089686762148
1161	NaN	79.9412892445343	2.27280930769408	106.937257980296
1162	NaN	83.3082664263295	2.17009492856513	108.654842904783
1163	NaN	74.3336785357104	2.18449653493392	106.447906135705
1164	NaN	78.8802235234191	2.19952313604911	110.115967121197
1165	NaN	82.3339801493344	2.26101065177731	107.551917670124
1166	NaN	79.502907895279	2.23814683278201	109.641246955587
1167	NaN	80.5676024367795	2.28752681872141	108.389653614364
1168	NaN	72.4980452924172	2.24191691152109	110.612070809255
1169	NaN	74.3881074066095	2.16992200282062	112.014663059179
1170	NaN	84.8925374362868	2.2071523132587	111.317577574508
1171	NaN	77.8119310159735	2.22376252672548	105.939836069337
1172	NaN	77.8967894446723	2.20655995833577	111.88992318522
1173	NaN	74.9099624698498	2.16766485713295	109.465197620811
1174	NaN	80.3050603554937	2.16621666408346	109.065938282448
1175	NaN	76.5708664067594	2.25791130310465	110.281270107365
1176	NaN	74.4387595742464	2.19550191144752	110.403746833845
1177	NaN	84.5024067211653	2.34180644664615	110.343664451523
1178	NaN	76.7773008689372	2.13939150532909	110.298893438195
1179	NaN	81.0469070476577	2.20689872619838	110.401917041468
1180	NaN	83.7646717550217	2.22410823394431	109.933157810218
1181	NaN	79.7223470678973	2.13477548838724	111.413464183248
1182	NaN	79.6043216878759	2.2022505186027	105.943452645006
1183	NaN	78.4801932175336	2.21062806457404	110.999005323903
1184	NaN	78.9666785121588	2.24380196781635	109.852488510207
1185	NaN	72.8501664427791	2.16593299857931	111.791677110511
1186	NaN	80.0013038048566	2.16516283606483	108.307069524262
1187	NaN	84.8885241334802	2.2012176347318	108.965897816369
1188	NaN	75.9744833622138	2.12608488469571	107.956742840621
1189	NaN	75.401927389412	2.18463047657288	111.888370482437
1190	NaN	76.4330862203056	2.15482557101053	109.228271739735
1191	NaN	79.5116610846635	2.18178262296644	110.299968236985
1192	NaN	82.6329390006243	2.18328945724055	111.729311901507
1193	NaN	81.8423555977863	2.12621969997832	110.672641630856
1194	NaN	80.7763487303766	2.21094817495583	108.987872888363
1195	NaN	86.4217126556905	2.14426773062618	108.331076799022
1196	NaN	72.9403304324955	2.17082699938118	110.711767055401
1197	NaN	80.7974944759471	2.19252455603111	107.8128318386
1198	NaN	74.194331544038	2.23625248464122	112.025094750333
1199	NaN	81.3950886645196	2.15008672317017	111.461553136882
1200	0.202173651716313	76.3318800600399	2.27574096780698	108.070099731317
1201	0.206186621074068	74.3415873360926	2.11493964217553	112.487448164684
1202	0.199843284575208	83.8429475720645	2.15125070223574	111.746136969213
1203	0.200788276997614	85.3320048695976	2.2833388823778	109.402850455822
1204	0.208793450319322	82.1946530132137	2.10356303500712	113.331293600594
1205	0.200247500801857	82.6925100777775	2.17937428889608	110.910336832212
1206	0.197394375216611	80.3121903827758	2.22570675555607	108.615011455089
1207	0.207517843758676	82.2174631237545	2.19789007511889	108.922361275917
1208	0.203817732101318	78.8926816799528	2.24222619185456	111.016578785522
1209	0.190602695425237	81.5725322283967	2.31564203605393	111.114789060094
1210	0.193211776133294	85.4866897743357	2.17458198028352	109.149622557293
1211	0.194879888579125	80.3744459701655	2.17720443412342	108.94006869019
1212	0.201228885596239	82.7033484497361	2.14327349128225	107.094823098086
1213	0.201510699061512	89.5854480976672	2.20655044487115	109.793924789033
1214	0.204027006691933	79.2818321868019	2.2364809869749	113.119126317114
1215	0.209247106634735	78.8573105248563	2.19079532708986	108.64491093211
1216	0.203536948501712	84.6376142229394	2.15619638780077	112.084909319327
1217	0.196161898180933	72.516304108519	2.15011492406118	108.915052856363
1218	0.196877588449213	86.5669155731493	2.23161785881187	114.269309799512
1219	0.206323700584596	81.5515813500675	2.20696024143326	113.457552046373
1220	0.200073667915452	66.516587970855	2.21428117089696	108.416960825398
1221	0.195250781968899	78.4920686357784	2.16380525515588	112.187322956959
1222	0.206915603909759	81.0233782619306	2.08760426063085	113.190389644261
1223	0.191150516369232	77.136675101612	2.26103767600415	108.253985181745
1224	0.213224195475569	75.9072570287435	2.25239157478787	107.97458173337
1225	0.200567669658039	78.154639877981	2.2644288459067	111.059222032649
1226	0.198764387502666	86.0721171326645	2.16038277279745	109.673357931669
1227	0.199814970878657	78.6868501532499	2.18551917956863	106.828254757886
1228	0.18966987082976	88.8972637357106	2.29111555582227	108.366307751021
1229	0.202333098601058	77.2187662357862	2.14685960328321	110.911534295898
1230	0.21388331764558	87.0570888552263	2.1574304134829	107.933820785888
1231	0.192658054615238	86.9597009263757	2.20735580323527	108.304717356438
1232	0.2013351698126	88.1780270947749	2.23089759832922	111.072667272092
1233	0.196998503877273	70.4729787651784	2.2052863771448	105.359584636222
1234	0.202128254834531	81.4239294179883	2.14839171732822	112.63629828152
1235	0.191185133406565	74.3457088029067	2.25494274160462	107.923181561871
1236	0.203107046484896	80.5271341238836	2.19435616820291	110.28093948785
1237	0.19691203035261	73.6977684905715	2.12287975692272	110.775571012788
1238	0.199116394248491	73.9002965278254	2.24447203937172	109.743605727785
1239	0.209309265769899	73.9113571359694	2.19733120237924	109.138068663855
1240	0.19795551243892	75.3722911483239	2.21656709301083	106.413043887096
1241	0.198159391523557	85.6397298051296	2.25969334224205	110.993647780628
1242	0.199522812424923	82.7438344800856	2.28354712034444	108.455783279516
1243	0.204030737235167	76.7660885355421	2.17925817742656	112.103121173261
1244	0.207556342242478	78.2436655323567	2.21407636597477	108.37584304802
1245	0.20473274208447	73.9044856966866	2.27040540136914	111.758928668783
1246	0.199925934469554	79.8613770047761	2.20180044503798	108.0046487072
1247	0.200275846128943	88.7595944866159	2.13681923863358	109.484150156792
1248	0.204301829624368	83.3961465803234	2.2116331535725	110.441562983845
1249	0.201873579944499	84.8007290489244	2.21207023113318	108.658029007949
1250	0.198947238372364	80.6497047838092	2.14502376307361	109.839763691755
1251	0.204361681162313	79.5228779985326	2.22615748185982	113.190159971005
1252	0.196472193982592	83.4094524550464	2.16820638167425	113.751893531237
1253	0.205881073883978	84.3441714330487	2.16681486153194	108.4731866397
1254	0.209958071858102	73.8148704383533	2.20510078433755	111.983162435689
1255	0.210545685206289	79.5163169247138	2.25662056878806	107.507777070174
1256	0.205460372741847	83.1783778591588	2.24577121005689	106.138987706315
1257	0.21523668365212	73.1904692810778	2.26338528807997	109.709378119641
1258	0.205908226725266	85.6939149236229	2.15466004318841	113.132161376887
1259	0.199005085552735	78.2361963484785	2.23882934329511	108.34349962913
1260	0.187585600859765	80.5691337778938	2.12702002410061	109.456502179125
1261	0.203385558419106	84.4507726727746	2.32164791942984	107.777035234394
1262	0.210835428738896	79.8473170258105	2.28349802036261	113.816491130214
1263	0.188082564528887	83.2657277715144	2.20791014845372	114.750775204898
1264	0.212369912017421	72.6291462377275	2.18069195900493	111.426104626724
1265	0.19811322599189	81.375037015278	2.22577069598561	109.956795242872
1266	0.201487768709245	70.530911010869	2.18555067720878	107.608913600076
1267	0.205767752185321	79.4293592469943	2.22912645974205	109.2234929955
1268	0.208089973870481	83.7718297632738	2.21022685955324	109.143208211496
1269	0.208787014917269	76.4138488705188	2.19812733309829	109.355073055278
1270	0.196361236577142	77.5337601983467	2.35640350062843	111.315872643224
1271	0.203740838375967	93.4177084126807	2.21952973782946	110.343576096104
1272	0.2004205256486	82.4135830502088	2.11255225741945	111.324322981082
1273	0.1991138405234	79.8802170049356	2.28426459027291	109.014031507439
1274	0.201434649384239	90.4472269286184	2.21339106351508	106.939812037289
1275	0.20600080721417	84.0281554373972	2.23478560602777	106.808702846531
1276	0.197368219346259	91.575009080293	2.18707973579072	107.992224501472
1277	0.202723208137045	75.5322802120781	2.17424321413194	108.291219814808
1278	0.201244207831056	87.5563023216343	2.23000828330484	109.5921386623
1279	0.20683174281406	84.0869073087981	2.22271015899026	108.860178548461
1280	0.20337302764134	79.1918679465049	2.18612172143798	105.432829369141
1281	0.202160724664974	81.0359521917142	2.20371835356068	109.14060415593
1282	0.195367095380393	76.8935926436668	2.19987199088745	107.253800731376
1283	0.206120814446885	80.4202278760477	2.19267841296947	108.366931230012
1284	0.194055330089074	91.820638556522	2.14646784171123	111.262741779005
1285	0.211977265498064	75.2750104988851	2.16773993545899	108.831469006512
1286	0.207335211492652	81.0267096651952	2.32547735877022	108.848621169905
1287	0.199208151108606	78.5079080224873	2.17732763043876	108.818288263175
1288	0.192139676875987	84.4037179308928	2.09743645207787	107.500426648963
1289	0.204848884483405	77.6998021243499	2.17268025591445	106.579220062556
1290	0.198682288132099	81.0315668011312	2.16459409628481	108.36826526291
1291	0.215728129885188	76.1781431309267	2.16206453457849	108.582760096277
1292	0.200620998629985	76.7267090227085	2.24117879653207	107.011416369058
1293	0.210200291941036	80.7055150455553	2.24502446721403	109.173894374806
1294	0.198712475167125	85.2337332594153	2.22593034474583	109.330649934006
1295	0.204864008613563	78.7856132953838	2.22790114163773	105.904894017522
1296	0.201076514091098	76.8203973010591	2.18950135813816	109.593918554401
1297	0.201590818463437	87.6696785425395	2.2212488664076	111.189555913
1298	0.205205807623091	83.5356084537922	2.21504233205849	107.790152538836
1299	0.19848618389156	87.1344251070434	2.2007186510672	106.178380909897
1300	0.210452739946726	86.7552321570452	2.2233267315272	111.709887112318
1301	0.199836073790328	83.5881943320958	2.2482992709809	107.977100792927
1302	0.193570017629621	74.7584529557175	2.31313464882265	106.866712208997
1303	0.204645646407733	74.8844726651897	2.2183591581969	108.120083142595
1304	0.207636174767879	76.4955301665515	2.22953806122645	109.138980213316
1305	0.209863175163218	78.9166097189797	2.25133523319841	110.919419670862
1306	0.200152955127914	73.6819788179055	2.27820414479613	107.475899749325
1307	0.203909359687927	76.6890580812339	2.17625773271311	103.849259600067
1308	0.212969920314377	96.3984157482327	2.22824864942636	110.409935529913
1309	0.204489847406793	81.6627153317748	2.22599429429899	110.317675969778
1310	0.194521520896297	76.3767231254092	2.21304118378723	109.44043339038
1311	0.20049532514771	80.1000324812866	2.2227013379114	105.534080842766
1312	0.197898871493452	79.9606360115916	2.28081135700121	107.298326773461
1313	0.207109578211971	86.795103336016	2.25310053356055	111.507282000717
1314	0.201441008910738	77.5878346787863	2.2551857525554	108.816075466272
1315	0.196197621856115	87.7401322378189	2.24262875170249	108.740912238812
1316	0.206474875705472	85.7819810064598	2.20254706692702	108.052518457714
1317	0.202377555122301	81.6381624393023	2.129962866706	106.739970984846
1318	0.21730089298395	85.3916395244511	2.22537753063094	108.485824771604
1319	0.208709245654931	79.3906705590157	2.27651921172954	109.659061327496
1320	0.205349023421051	79.0093785752769	2.08220410700614	107.638237121615
1321	0.213245898401091	86.394375024547	2.20791437506526	109.494391011515
1322	0.21065136457807	79.5976503717382	2.26746634200291	109.25349229524
1323	0.205670325061634	94.9593869300933	2.21951717987443	110.003311088799
1324	0.208800323162878	82.7317981047603	2.17523330309346	108.790685262939
1325	0.212479009962549	92.8332987740069	2.142407292305	110.128484106126
1326	0.212544621050794	77.2294766073801	2.16535817334032	106.653838311582
1327	0.20712212459762	69.2220595734807	2.26876911433266	109.472814243942
1328	0.209659259636314	82.0876847812382	2.16088223567659	103.932279421143
1329	0.217243621190868	80.653094611792	2.19485106016561	109.262796770576
1330	0.201372833266892	88.2044840113662	2.2618820263628	108.792468214419
1331	0.206537867938388	77.9678811521234	2.318863404287	104.024277464871
1332	0.208689288360737	85.9323621960656	2.26913358413297	108.166869061478
1333	0.20462934198599	82.4560256230844	2.23627029700444	106.451725624665
1334	0.197929155058408	91.9713676316345	2.30939910380339	109.832453495016
1335	0.20865502425558	85.2871722503498	2.23748493577056	109.720170384742
1336	0.208322349234491	83.2054667909662	2.33887657241287	106.982209293697
1337	0.213701879385721	81.2706888053811	2.23531561855759	108.151137639101
1338	0.19973837817648	76.3320379268337	2.20230630397755	109.345984468967
1339	0.208153650470181	84.1885742174044	2.21247943275572	109.838010361447
1340	0.208067470154016	78.7390073833038	2.23357636255206	109.492704986083
1341	0.201183782261363	87.043515555863	2.25083909656157	110.61214897743
1342	0.205772078048813	80.5798809015291	2.08903520847785	105.959055501479
1343	0.195723109963256	77.5303589601457	2.20548711072795	114.388649066236
1344	0.212621921982103	85.0040656636702	2.19920862600241	104.568529524857
1345	0.205824297962603	77.3576085472364	2.1973168259318	110.705319208536
1346	0.205553125216585	78.1923305540562	2.34374891781596	107.584576915527
1347	0.206532514468126	73.8713242649908	2.29442672373545	107.290003486814
1348	0.208102096422088	72.7226105151261	2.27678505907038	106.02904811352
1349	0.206151381514993	80.2311377026335	2.20468853322048	110.797339686503
1350	0.204777998452023	81.1513312282298	2.21742170071661	107.97207703071
1351	0.204895517696128	79.6086794133385	2.18357872281945	108.657570295026
1352	0.206195762982392	83.3855668010727	2.172315913348	112.632755579481
1353	0.211023356122987	83.032322290343	2.225038119617	111.396713043474
1354	0.206839930088485	78.3966463001582	2.26079612766581	111.897688658029
1355	0.203466101228509	89.1111757189926	2.33241139742547	106.002189181313
1356	0.193420986186555	80.151194030085	2.32238439108839	105.409589341087
1357	0.206768445462827	84.6866047778742	2.29952864262892	112.488073103258
1358	0.202407269739919	78.0098550711526	2.18058922727418	108.682470594058
1359	0.205718088191323	84.9339405729324	2.21692572880541	107.555423857241
1360	0.212583984829729	78.2876343152475	2.26269081774276	108.819160834136
1361	0.206177798972791	84.9353677377341	2.20934483651773	109.900750413048
1362	0.205623273111584	89.6132837422816	2.22559210236853	110.302014556464
1363	0.213674655133127	76.8096302281134	2.34723811723729	107.716575783688
1364	0.217360748383241	82.2171024506674	2.17889925422377	106.630811461462
1365	0.214224006500361	76.2755279364414	2.31967772742515	109.094865736321
1366	0.209482884414289	87.0259009510441	2.23609174385892	109.390212980765
1367	0.208927576818464	77.6487413557083	2.30021077890287	108.743841061827
1368	0.20485812384465	84.7427668085359	2.20481833431922	107.830439113542
1369	0.210951088331764	77.6516509413935	2.25484584399269	108.537798515152
1370	0.207581789213107	86.2411704947292	2.21191204297981	104.954700818498
1371	0.21119456831824	87.2887225208798	2.19198554059458	109.837126989617
1372	0.20991049391846	83.5468890703739	2.21992788940167	110.2857965452
1373	0.208166356369857	80.5035021184314	2.17035972131599	108.157351482721
1374	0.20113361379375	90.4338785520922	2.22191633213824	107.487564936872
1375	0.198789094772599	84.917631357763	2.19731305383868	109.706200883154
1376	0.200907673396447	87.6765448245507	2.3358908456977	111.534616609424
1377	0.208114680195872	82.1731513336703	2.22724083749105	108.674492159849
1378	0.213551469533089	83.4589293877507	2.1994079317418	107.845813004774
1379	0.206812836667674	75.8925375078907	2.25626176886671	109.939136303945
1380	0.212159873873617	79.1197704780873	2.27017101764691	109.111620522414
1381	0.199762248632367	73.881981067417	2.2850724986974	109.327164542387
1382	0.203971231882521	81.0242333451823	2.24655025666758	109.128209428401
1383	0.204733267578973	79.9528683430209	2.23027506393079	105.418337473268
1384	0.210221139485278	82.607251178731	2.2711973794482	110.995838849935
1385	0.200935772582713	85.8119240677213	2.20855707073589	103.195793430242
1386	0.204142634002228	86.0238299362499	2.20797488943953	104.462843028248
1387	0.205409062787083	81.1256744439903	2.23030860975243	106.383426605428
1388	0.209468816797226	83.9222496612959	2.31059132472561	108.080426372406
1389	0.209205762338771	78.2657259127556	2.21742019582125	108.036935177985
1390	0.205479788349583	91.921572285735	2.22054890654444	108.887057116321
1391	0.213972052063925	93.4681359831851	2.30183449341108	109.976786380692
1392	0.201543453354926	89.7503613158129	2.1981093924908	111.020016313503
1393	0.199552876063698	76.9946851019064	2.16367606617742	106.817201021092
1394	0.202729748292211	74.314830615178	2.20463990473672	110.015992677958
1395	0.205131198192595	78.3431211640196	2.10952829327724	110.797335115161
1396	0.21257020670928	85.4384833230756	2.20184435377062	110.010474672239
1397	0.220073793189907	76.7794339547551	2.16479985606005	109.769984023556
1398	0.20625773940962	83.0391397451811	2.25065901006244	110.79824788922
1399	0.199614579372238	80.4109669108234	2.15018816861209	107.299139392662
1400	0.205060826582973	86.8736839364069	2.14283731198645	106.736469703175
1401	0.193886218841253	86.7672507695431	2.22405974359256	106.930673066604
1402	0.204997757112089	91.4406698510049	2.19432697403159	108.023961045208
1403	0.21481763573498	93.5699428144544	2.15842192809865	106.242963310328
1404	0.216296193085825	80.2210823998688	2.22724158005997	111.238291172469
1405	0.205518807391784	83.0711510662499	2.25149439959367	110.763974191897
1406	0.200833041316697	89.3911918867202	2.25217689163369	108.097553827439
1407	0.210511240312066	91.2463393027862	2.21542460220834	105.460517201019
1408	0.21004570072808	86.7936071565004	2.22616874906831	109.181364952221
1409	0.206088023305091	80.7989947598444	2.2941908280949	106.159217558846
1410	0.21370779400648	92.6537224854912	2.18969812716089	106.832753321394
1411	0.210406007764745	68.8505297465799	2.29608706114818	108.309081108531
1412	0.209997004276732	86.4760231004162	2.27291975854804	105.848844814756
1413	0.205770342065693	83.2872397139236	2.26166875352128	108.597419557225
1414	0.215292950767467	76.8549163194672	2.32899617051143	107.208395286346
1415	0.216899778197231	83.3157511970639	2.19876132734905	104.125348538908
1416	0.203417991679355	85.3989225107477	2.19320304033984	108.172804582468
1417	0.207831336078596	79.2367947438765	2.258439457293	108.701256114131
1418	0.210719199772274	80.2886840525825	2.29052251971589	108.084444548724
1419	0.208211867009737	86.1938269763301	2.24568540821563	104.585760996993
1420	0.214550814785993	87.765515061331	2.24680332617565	105.958765083633
1421	0.199160690182612	81.2592810420462	2.36627450239826	110.763765371337
1422	0.208058607663649	81.5494450054785	2.30242832613956	108.770106985415
1423	0.207662633268837	78.4625528379163	2.13288713377502	109.126954897813
1424	0.218626763691145	83.3202710882027	2.18873135655892	108.102767304679
1425	0.204035546769025	85.2877074213773	2.1864887632731	107.814158441756
1426	0.21501259144047	79.7369505160765	2.25092539757105	109.405494018775
1427	0.208135872356691	79.0283496806935	2.24242981150665	104.945817896124
1428	0.211379142801924	80.3582795546805	2.21391310699882	107.235719144655
1429	0.204762342851416	85.9165609346118	2.23343181124798	111.256578453798
1430	0.208637835584175	75.1872555939659	2.19392148334929	109.116535830816
1431	0.202051331444291	89.9666284342203	2.24178256715652	106.705731971686
1432	0.204813081938666	80.6954050740071	2.18187191968162	108.538404480133
1433	0.20432221112125	81.5995642446498	2.22549274916918	110.738067261428
1434	0.214468696921706	80.3196751359424	2.23396944354008	109.986145363709
1435	0.206727471859683	87.4778037461512	2.19432754419978	106.469636070818
1436	0.203651797545403	78.0210444180324	2.25653149241722	107.035577518297
1437	0.200281812077228	82.7653356075336	2.31922109098064	104.891515343182
1438	0.210507119425182	85.8490566835478	2.17453648490056	107.002498610567
1439	0.20228531731009	84.2419519075954	2.22981232258329	108.730793162128
1440	0.203983354435086	86.8974971846244	2.20226168476258	107.515576885683
1441	0.205838545616443	85.5574243822919	2.25188296853596	105.653143220522
1442	0.202823673489243	85.8318030582507	2.27232196197851	103.938343014548
1443	0.213074230624731	72.1611215035854	2.28474690008863	106.415575813601
1444	0.215100584317175	83.8115735090872	2.28777008008969	102.999149069597
1445	0.215201051098858	76.7992001805766	2.18248170215333	108.44856796688
1446	0.207855511678769	85.4090283249466	2.36018171717072	107.908633531516
1447	0.212328775260078	79.8225493106813	2.20413319591223	105.950112904535
1448	0.210498679044973	86.5755980998513	2.18383264418322	108.98614287533
1449	0.21026331810311	83.7654351941337	2.09208892374589	108.606182789011
1450	0.199221264682847	86.4843907659759	2.18934670279467	108.018839252279
1451	0.209222279675027	79.4931686793126	2.17139272622412	109.239412650853
1452	0.218219317820548	87.4426449757223	2.27579747662188	110.381571074635
1453	0.205690853399299	74.9969779298203	2.30035978219447	108.380616625087
1454	0.212054101192903	91.0489190882315	2.27323129150412	107.051634369345
1455	0.214838347401722	86.2537207463285	2.12591595279164	107.98260638425
1456	0.209104620334715	83.2166512845756	2.2525138139174	105.102458867885
1457	0.214803404727055	90.159507641707	2.23957823297889	105.803474872509
1458	0.213331120939073	90.1252756604554	2.24177308369833	107.364051088971
1459	0.211921779806054	76.1804770546303	2.23505360234158	106.962888522341
1460	0.213214171410864	75.4891650140465	2.34617891461232	105.689595615392
1461	0.218028246298016	81.5720351906435	2.16472112041192	105.970974127864
1462	0.220738002155065	76.0320810478169	2.23120494893668	105.475507294206
1463	0.212483814994038	81.1457929917913	2.23508130305129	105.964756382701
1464	0.211321522779165	88.667459753893	2.24411119146876	106.036342070062
1465	0.21575151720196	82.2028860636974	2.21881081552954	105.568738511833
1466	0.21534247198304	86.9115510523152	2.27493594241645	106.818254574573
1467	0.214206710563025	86.1319351197557	2.25127938771455	110.143223278169
1468	0.209457629058689	80.6738634803778	2.21626541636494	107.620732221281
1469	0.20128598065288	79.1657497296429	2.1414752255892	108.031720450281
1470	0.210461940590183	92.0125685725919	2.1764146173192	108.416179307095
1471	0.207176108750971	86.8397331972638	2.23050383167106	105.349565467347
1472	0.213855450526866	79.5981114335144	2.18280880581179	110.628763944411
1473	0.201600797201935	83.9903275579247	2.25083347473814	107.087842023302
1474	0.216909002006921	87.2676400082792	2.25401013039	109.037433729391
1475	0.213442197979027	84.8611107557186	2.21683811234715	110.46252008199
1476	0.214348958267959	80.7466033711667	2.23510224923818	104.73367054584
1477	0.20674216929576	82.3035860017023	2.30889425955436	108.195180595211
1478	0.209067355864477	79.7671518015188	2.23411544217502	107.434835841851
1479	0.212673650928358	92.6399960190511	2.19152042124122	109.096987070167
1480	0.216965321193276	87.2792478914706	2.3426968040143	108.638671232521
1481	0.216891535065178	88.7899107896399	2.39794882225692	111.780722980325
1482	0.206803007544063	82.3691893813096	2.23263306515201	106.947691617078
1483	0.212133243711676	80.9448307418705	2.20238707551038	107.64511671016
1484	0.20492854535188	94.5470628966536	2.35197785401099	104.198954131686
1485	0.201623384020281	87.6724506228107	2.31595883525564	109.299621161318
1486	0.209559087457843	92.6105538389525	2.26719161424544	105.389843708961
1487	0.206665612327888	85.6016444677097	2.25231487202152	110.738904797821
1488	0.210421166937074	85.2028342070312	2.27185686321764	104.914129699431
1489	0.215981778388492	79.6540898439279	2.14408030468207	105.385925274293
1490	0.216974170999191	86.6192111604352	2.28011283696827	109.439275669093
1491	0.211187401228999	75.6091323274456	2.3408204391931	109.819214114968
1492	0.21016246618136	77.8900990042391	2.22609877550423	109.19787123647
1493	0.210083411894661	86.7688361479666	2.30270215871469	105.23803962332
1494	0.208374221400093	78.3749510542127	2.22652944323231	108.8197595841
1495	0.214602703205017	91.5459308056893	2.14626107046331	105.383934633566
1496	0.210199186710533	81.694963618861	2.27882103839883	105.789984637026
1497	0.214711779246626	83.0877950069052	2.23851821382961	105.510549478444
1498	0.20788211046009	83.1995775187109	2.19634418153647	107.622033560605
1499	0.216810047016302	81.4117740075183	2.1628518305869	110.682532690662
1500	0.209987410096056	79.1800432080321	2.34670977113108	107.941112746306
1501	0.213154074451323	94.9816507136451	2.25585472163166	108.566353450348
1502	0.216549159320324	96.588056743331	2.26634227824329	105.462080321052
1503	0.206958450467428	75.9601282737604	2.15898970581125	108.511405489591
1504	0.20519383044028	88.3954563715168	2.31496986498831	107.439589256994
1505	0.208759308966708	89.205210544601	2.18899821726209	110.490058734
1506	0.212193407686244	81.3225150902887	2.30785041731221	109.635705003045
1507	0.216778963615126	83.4624146924061	2.21173864755889	106.647582971828
1508	0.204365827247183	83.5927166340625	2.32801961412413	107.591389450955
1509	0.210090644294445	90.7296377180209	2.23689421287172	105.476020446364
1510	0.222608842233574	83.9117727386103	2.28838783755914	109.974256636981
1511	0.220795093307335	82.8995820332692	2.26944742584105	108.45865923809
1512	0.21706460902754	84.4603140466406	2.21835823920131	107.775075935141
1513	0.214885267119331	96.0924500180357	2.27208348183684	109.992547952293
1514	0.204375032750776	90.6206532029309	2.31803939267003	107.366723140922
1515	0.211947236065432	90.9122016412427	2.29987331463537	106.104522049538
1516	0.218047166963552	79.6579348677939	2.26253381836105	107.589451201264
1517	0.218276680266079	86.7395241769928	2.19890040150369	107.146957470736
1518	0.208880516314164	85.8499547966904	2.29401342459575	107.72988281866
1519	0.202161186291114	86.7444259500232	2.28343036415371	110.107622711959
1520	0.210822793348171	79.9617839973995	2.23715090503071	105.168664262293
1521	0.212784295060264	86.5899205477331	2.32064079618422	108.923940022444
1522	0.214432004034393	85.3331762311974	2.29816065978471	105.942072155535
1523	0.223008063725937	80.0326535524685	2.165962780392	106.086844342579
1524	0.22025317022023	84.2122806257754	2.20658365381039	105.368323637058
1525	0.216917953399934	87.8668232426439	2.27078182866258	108.648117309685
1526	0.201494416843594	86.6685258020495	2.23251887905479	107.466641521215
1527	0.212665630733219	86.0040221116173	2.25948262070383	108.703288741977
1528	0.218476446589721	84.7302385729619	2.32044090050273	104.59621149221
1529	0.213298057559486	83.1609755431121	2.27609994563357	105.083008396689
1530	0.218357563795828	92.1188176108596	2.28581177156015	106.352395951464
1531	0.208068345864599	88.5673361604887	2.27124063434137	106.702116844935
1532	0.22236893349112	89.8152538947805	2.25927420471012	110.300996670652
1533	0.211374360700339	88.5103365173984	2.1989922930804	107.935943331848
1534	0.213603597823562	78.8470322531498	2.28007656561318	109.977040078845
1535	0.225130856351033	81.8735591082042	2.23445115937558	103.581473679371
1536	0.218804048295016	88.689615002128	2.25769889186042	106.513677443634
1537	0.209317861633715	83.0583353691263	2.29860459223759	103.952665968762
1538	0.208503314974623	81.2904448946268	2.18705420544269	107.217120149605
1539	0.222051717156764	88.503478704208	2.16430920480223	108.241329719858
1540	0.219459023044028	81.1640726701025	2.18293542377111	108.264320660099
1541	0.212278131993409	84.5171609198895	2.20860635082442	109.083211343119
1542	0.216863474952521	88.9092998329229	2.21000303508113	105.446495958937
1543	0.214256439263863	95.1301384560173	2.22284700494723	110.279029050237
1544	0.216978960201059	83.0628029432717	2.24738997005263	109.974201197106
1545	0.214113349175745	84.3083134617587	2.2578773818947	106.073125376226
1546	0.213139571292856	79.1263257457724	2.26582872838309	106.051522462663
1547	0.209538479119892	87.2089153671119	2.24515738548347	105.833011651975
1548	0.218780568699075	89.4060858551156	2.19067305832737	109.638667214955
1549	0.210925546660297	89.170544878193	2.20601584417613	104.778925563491
1550	0.224399701301836	88.6868749017971	2.24444833436718	105.478079711755
1551	0.217234463258023	89.9112981869395	2.32929409569825	107.594704149596
1552	0.212604498851864	102.102060069189	2.23826203259844	105.761223181661
1553	0.216883709722782	86.1882003207983	2.25209917178002	105.767184733891
1554	0.213582941325699	83.9400888648607	2.21427023273805	105.603597198107
1555	0.211491004352157	88.783224477274	2.25397511519741	107.942846836167
1556	0.218865062945452	84.0490063535551	2.28571353115567	108.772524857027
1557	0.213425641669613	89.5970893962995	2.18553049733885	108.382522678393
1558	0.209310055535565	91.6948479948652	2.22654054410213	104.972357800892
1559	0.217630662855925	85.2184028023492	2.28124280508911	106.490216900143
1560	0.221162446348862	78.1503774838069	2.2403517682603	106.98680584942
1561	0.203107671886744	91.4469477574425	2.31705100831477	107.350993615747
1562	0.214939373670466	87.7557024497446	2.17638858107704	107.596796508301
1563	0.215392486987836	81.4155914856637	2.2624505280465	111.041277575327
1564	0.204819075937844	93.4371869575394	2.18405479776969	108.325916646891
1565	0.210514090832332	91.2592062746245	2.25827431694511	110.906061809774
1566	0.213546825726446	81.1343122515024	2.26731725373401	107.159571865423
1567	0.219647047381919	91.5445275755911	2.13482001391171	105.69617934019
1568	0.216913369026726	93.9439824510034	2.24325532293404	106.04081697514
1569	0.225032261150137	94.3072825241227	2.24660421050819	107.598321802317
1570	0.216477799693719	84.2423122145715	2.29939242955801	105.012430291832
1571	0.214100531792165	88.9253550981295	2.28758814273953	105.094359586819
1572	0.216466746395271	89.5230569964971	2.28243448312152	107.656598504507
1573	0.211847229279909	89.0166432398952	2.2351979769582	105.892135353776
1574	0.211141917145688	83.2674121304232	2.27149783614065	110.01013253449
1575	0.2132538070931	93.2470724841505	2.27810720680145	108.95365496774
1576	0.221971535152483	83.9904978778227	2.21875443492772	103.449520912682
1577	0.210574652929114	89.3813756716469	2.32125314672042	105.214097946439
1578	0.251170222318723	79.7835868423629	2.18917056399827	107.192375461779
1579	0.217988434802486	94.2919011371837	2.23992248085798	108.233616703982
1580	0.217709593820018	93.6265052880368	2.28404997397617	106.662962337987
1581	0.209430889867302	87.7031281751214	2.28021135922266	107.223822948052
1582	0.220211206135176	91.6535928167114	2.2132052501957	108.199793623371
1583	0.217874100755225	87.0705733939136	2.26674948862596	107.622542394292
1584	0.216353855980964	82.7380534438136	2.33938952476296	107.237754764111
1585	0.217204898796325	92.5614299111988	2.2626407258495	106.508317787856
1586	0.212530117443731	89.6755685032331	2.25525492169976	103.498270900463
1587	0.223606674851718	90.2194456339124	2.22579419050226	106.255797344034
1588	0.219073794346977	96.6503009271242	2.23822512457174	107.371213080649
1589	0.21317017947627	81.282134786509	2.26292456275218	107.02082842412
1590	0.216999280187658	91.8354308982791	2.28994653245898	105.293676228492
1591	0.216565025748016	81.3764093274281	2.23324717331067	108.684003431545
1592	0.214953031951173	78.9508785525215	2.29881470352067	104.957933649895
1593	0.212720953878963	82.1259813564971	2.30091966814578	106.067109284645
1594	0.218821490776888	96.2550452123259	2.26459760686539	104.71202945541
1595	0.214768919178307	92.1121562416191	2.25595104443327	104.092534659236
1596	0.220639636312159	89.143908260991	2.27500559759874	109.207380492268
1597	0.214615443468486	81.1598786954456	2.26243592255977	108.364949179093
1598	0.216274137510548	87.3423207782425	2.31625902397335	106.334918526331
1599	0.219232063548155	78.1518372978235	2.3519057869448	103.660738732246
1600	0.218604953431789	83.9962641591905	2.23330876353259	106.764258326976
1601	0.211791221981619	87.4597341287897	2.25942472252434	105.644239245275
1602	0.217193391611172	89.2847271138098	2.23528374943367	101.89355621286
1603	0.212380206939115	86.9703566292136	2.2405871027864	107.935224287273
1604	0.222645628669508	88.6747530398913	2.2742132089162	104.668955150111
1605	0.225093830217985	89.1655310133937	2.27699676742104	104.975593376595
1606	0.216670092525642	78.7998755691655	2.26944953108807	109.542069889
1607	0.210930672784431	83.4826967812034	2.33689116557903	103.69390931166
1608	0.22061077931301	81.5053880686297	2.25865796859392	103.554075509398
1609	0.22707546459268	82.833749902544	2.26944480246569	106.34830590776
1610	0.21786415409776	81.6873916455524	2.28224149859663	104.088331254265
1611	0.212297923080508	88.4145720956961	2.16185169915822	106.812811993385
1612	0.212376967186375	90.6305498396224	2.24955346000807	106.038085890288
1613	0.218010266544544	84.3135009795911	2.22268542596751	107.23566214038
1614	0.217567694009982	89.7699424214995	2.3227411472006	106.805536674603
1615	0.228134341831797	86.762497193829	2.19161708910292	109.497032814578
1616	0.214701509570532	94.2403109631466	2.33333530847078	107.879411660568
1617	0.217393207430815	88.3169746144584	2.3308681770686	109.708629447472
1618	0.213591893885896	86.166968635972	2.29888829601489	107.929304911802
1619	0.218109880237753	88.9021237617366	2.35126076776954	105.112820528124
1620	0.226003729932044	96.1873816355407	2.28235452336497	106.60192240654
1621	0.219736941751422	81.2864615572286	2.16015493049575	107.400352071839
1622	0.219837632624581	88.1792272683901	2.26702221468579	106.737538268368
1623	0.226315483308648	84.4282755191664	2.27735929417395	103.949849473227
1624	0.219019098719709	85.3020968405573	2.31642408918744	104.93848226457
1625	0.221226972307733	91.0707960281477	2.22648751691585	108.204615180405
1626	0.219312752225788	87.8843579842554	2.31620007611216	105.331228366172
1627	0.220088055737917	89.3877491976603	2.24725762416542	106.897715979885
1628	0.20901124346592	88.7032797705197	2.24725455382364	108.513040815025
1629	0.225719236275015	88.7874271297532	2.27487259931883	108.034577309912
1630	0.215872540628193	91.1693237261416	2.30062600301184	105.608878984127
1631	0.219815732156326	91.0912391856306	2.24213024203402	105.963995626139
1632	0.221104019064466	83.9650586795513	2.32658263605118	110.267134716457
1633	0.21065233662093	83.5141503484067	2.27148261598532	105.635358796535
1634	0.214380697653298	80.8945091866415	2.27023893353983	106.275674546087
1635	0.219222771780731	80.0890725361239	2.21715171711102	103.741280431922
1636	0.211892553007989	83.2079370347903	2.33253657493055	103.107647219961
1637	0.225795870318265	97.0661718687155	2.31163088950712	109.145591368433
1638	0.198460212220454	90.248087421337	2.29085876243499	105.490445141606
1639	0.213254441894534	84.4757123124326	2.2358819702282	105.2587334871
1640	0.225222049320611	95.8229709241371	2.22098842268173	107.528126586896
1641	0.218590366286402	77.27750072237	2.28843112300491	105.362216329552
1642	0.224247744714519	79.036474430629	2.30076943658115	106.819835264859
1643	0.226876545853431	109.724107086253	2.21419108216424	109.490727384714
1644	0.219366200523767	85.7297992338181	2.18784734700453	102.593835740927
1645	0.221053120023489	83.8308228740878	2.24819219720346	105.480388950766
1646	0.223401647218998	88.2290307368148	2.24319205334648	105.344139732906
1647	0.226454662319147	84.0908358057286	2.29548229194172	106.169419151873
1648	0.218229489604526	91.4706643705406	2.24550106463976	108.867844042029
1649	0.218767677959597	90.0143415137054	2.24547850248959	105.321965545383
1650	0.217945106223135	83.4295540518474	2.3073731717985	106.092137180033
1651	0.224398719433108	91.6770230961082	2.29819825187678	105.73649769202
1652	0.217924986128751	84.8421407092621	2.2459083910364	107.825389562823
1653	0.225472436353405	81.4213597904704	2.30517093125881	106.482124365199
1654	0.209981271208756	83.045608008325	2.24804863468064	108.748319689992
1655	0.212779303068108	87.7708877981428	2.30545839073639	104.786214204689
1656	0.220518684081809	82.7465920768676	2.229125328552	106.60660005627
1657	0.222903262414938	90.6198928432268	2.33439679317511	108.067068817704
1658	0.224798938787971	90.4742570284442	2.31570391495244	108.903453262202
1659	0.221192489367356	84.8327042737029	2.28489049375718	106.592926797183
1660	0.215828527485061	80.1926186223273	2.25186015480099	108.285954826499
1661	0.224871757208566	89.8399227093483	2.26628762253048	104.610127904326
1662	0.210434740672654	85.7363607966227	2.27689031085155	108.515661231556
1663	0.227791094406109	91.0933521842108	2.23112644253679	104.010614068527
1664	0.221918256023258	81.9535150356212	2.18683350483366	104.261526760039
1665	0.221201414668267	85.7232258008283	2.31782820008003	107.059509098624
1666	0.218526219990517	92.8939812197766	2.28453914842799	108.34187337951
1667	0.214058688083544	87.129188464429	2.26121014710057	108.113291503973
1668	0.219613203053206	89.9066724557164	2.23573466152415	104.447278584695
1669	0.222282019578489	82.9010046219304	2.34352576122328	105.545116668363
1670	0.213859485838715	93.7977691977318	2.23663351687274	104.740746293446
1671	0.209041188162797	85.1739146518668	2.27510786737368	104.803517244102
1672	0.219954211188016	89.4383774241634	2.2451895509939	107.825324961668
1673	0.22310739211014	83.3409300423149	2.29412819276957	107.412871344065
1674	0.226205839224283	87.3695476639648	2.2719116529674	105.736560755315
1675	0.215970557359266	81.7601853508514	2.30347065502534	108.038987847706
1676	0.215882438318477	89.1339951084448	2.27143770851352	107.535636090634
1677	0.216993268015187	95.0909569607942	2.28067270303771	107.858628940801
1678	0.219870323095706	85.3920824802775	2.23208846969199	107.577529248847
1679	0.218809235105051	98.5492631477327	2.29211336489844	108.638431223394
1680	0.294734689200788	78.050136915453	2.35136246743412	104.875596770132
1681	0.219019208849688	92.4870885545805	2.38566918605478	106.187900697461
1682	0.225677846020795	88.6974177877575	2.230547266905	107.686824693159
1683	0.220620243061449	81.6149667961659	2.27620857932933	105.921797421501
1684	0.226166181020311	83.4274108115461	2.23390947258101	102.941511203937
1685	0.223087379333281	88.4325012318829	2.33795523912009	105.872851547278
1686	0.225938156483158	83.3605313121299	2.27863315447224	106.680744241465
1687	0.227465656607798	90.8271170197318	2.32223946088291	103.096609875756
1688	0.223002708401214	84.7971757173661	2.29484418204032	106.711214276744
1689	0.230904544841718	87.4179284365146	2.31254628378101	102.835017988351
1690	0.212167831042681	87.9838922702352	2.29257103046772	105.95291172238
1691	0.220902882098965	85.4602077270154	2.29957606004367	103.523745911884
1692	0.217308971417929	97.6166846228556	2.34491033838557	107.236788920039
1693	0.224766180837606	73.3315019353339	2.28422982050011	101.48099402344
1694	0.223861063352512	84.2848108852506	2.32168733448392	104.183005474048
1695	0.221566213914021	91.706060673973	2.35037098448619	106.210905104635
1696	0.22250162420948	87.1643210316261	2.36370832169267	98.2432255493318
1697	0.223670487453472	94.8679547040257	2.26064167253138	106.242738888252
1698	0.223343568854626	82.7425582804508	2.31921443306294	102.686883133943
1699	0.225608039943701	92.4875500312933	2.26086409321574	102.900204072305
1700	0.230516827909613	99.8788200150135	2.25149858370507	104.294575253811
1701	0.220414557592902	90.5715373219659	2.18968073933945	104.135798016248
1702	0.218967138814823	93.0317176354662	2.28522856510127	105.36436099048
1703	0.231840812670167	91.002219107046	2.22834147244283	107.365694249955
1704	0.223520492380621	89.9614272180687	2.35454613255844	108.903828852986
1705	0.219791738777076	95.6201152028984	2.28539028440363	105.264492699118
1706	0.223871951316351	93.3807273497076	2.31361908540507	104.022550047229
1707	0.219690956026483	95.2000249555469	2.23728796648718	104.981135065448
1708	0.218881420994703	89.3831888382418	2.29038474272427	105.160376459218
1709	0.227415166593747	88.1188571320437	2.25035985370768	104.432673660546
1710	0.232274362123742	87.2522519867471	2.2453929772172	107.976472771787
1711	0.211020494646156	86.4534667522451	2.27803545775549	105.327693224154
1712	0.21769455255275	96.2928906092239	2.23030515804539	106.87192735067
1713	0.223114046700556	87.3059786515992	2.26251886738708	102.771439971062
1714	0.238588207226655	86.7680446542207	2.22318920918527	106.104755942306
1715	0.223382053279417	91.5908771638289	2.25737350292466	104.125557003297
1716	0.231166769588147	83.7766364868542	2.32345698432786	105.582079724315
1717	0.229402241514107	86.0083292123978	2.27636011041209	104.1310091469
1718	0.222733044950958	86.1277688735309	2.27471168543156	102.546878866745
1719	0.211266724949591	92.333801592967	2.2501444852098	105.371238583126
1720	0.220290485106262	87.4411878485184	2.3358817623765	104.982872294748
1721	0.217198898244106	87.8153840721532	2.30986220924775	106.331526072024
1722	0.226678357461557	76.5979960922264	2.25468741870429	104.122827766069
1723	0.230015247303167	95.18409429551	2.23551530433054	107.360103641239
1724	0.218930585568831	94.7252868060297	2.29524762895558	101.479868931443
1725	0.21762112260406	85.4043832740695	2.26563464436873	103.798643635374
1726	0.225217029413666	89.6930282856376	2.28380552978051	108.021203894357
1727	0.213675235143295	94.3618484299883	2.30461702759531	104.576224472747
1728	0.230485282247307	89.5763475922804	2.2796848532108	104.920726415488
1729	0.224757315765424	95.5543239646348	2.29470319804292	103.044045681481
1730	0.223116648259893	80.9609928223383	2.26318671835913	105.714557833767
1731	0.21044996650333	86.3124857973038	2.30521064991267	103.957017859603
1732	0.224946991364036	92.2822710234154	2.37550214421281	103.653120388691
1733	0.225894717264485	94.2348365904131	2.33309903706181	103.826072279939
1734	0.214268269365207	98.2036163256916	2.34951863921895	107.398888960021
1735	0.220646474205746	93.8345454262042	2.32683048580825	106.037312202354
1736	0.225497223170017	89.2151905898269	2.24972797010818	105.829660405896
1737	0.219569473973316	90.1153727130036	2.33680447190919	107.641126607828
1738	0.217210790305392	94.3527101089481	2.28156885850894	105.324180380448
1739	0.220205807682595	92.7395954195603	2.28182077090294	108.646453690237
1740	0.215472698669685	89.244740796551	2.29698417395704	105.794300639297
1741	0.227608493619918	91.0970876546281	2.27699708443298	103.980504440659
1742	0.227232577365521	87.6808577111015	2.21968558234591	105.169342672789
1743	0.218433695360265	79.7740954864696	2.2154080363226	103.795378779772
1744	0.225792176474683	96.0501623075643	2.27058307664614	103.589097559143
1745	0.224722682095313	81.5365688322307	2.29776899902398	108.875537720832
1746	0.222842913699297	81.7717690701626	2.30089877222627	104.720095500674
1747	0.221614816353747	94.5318252134288	2.3065901672575	109.235801752346
1748	0.222212886649162	95.2419929945543	2.27508469590917	105.88025715951
1749	0.217980561289378	89.5275957727754	2.26295652634039	101.888668959458
1750	0.231341664985015	93.1185483755948	2.33098839442666	110.160931946233
1751	0.226084487828978	89.7649493584197	2.31115238001446	108.922412719302
1752	0.226086537470631	93.6535380926973	2.27901103496746	103.628076734168
1753	0.227062717958946	84.3983208583684	2.26800805976389	109.907947539766
1754	0.224902233696225	88.4416851941026	2.34954108373392	107.549812778458
1755	0.220905317532538	90.559267636576	2.19940734983408	107.965981456891
1756	0.21971885669879	91.502931399985	2.25227362879771	104.659931953876
1757	0.218596533905542	84.7910616945476	2.3520464593733	105.670378065462
1758	0.227047526482154	92.7437720712606	2.26452306792062	106.755314109766
1759	0.226132965370489	95.843134586176	2.27063336881987	106.945004222865
1760	0.228861706598316	90.3459148088763	2.33491221386988	105.884127653478
1761	0.23662479626436	91.411906542189	2.28946798501834	106.103705990396
1762	0.217189787789903	88.8707515597245	2.33098339121497	106.207686572672
1763	0.221463090461337	88.4252497283926	2.35517818561113	105.564872935048
1764	0.217734955468016	89.5693187958406	2.28702135596375	102.669608888778
1765	0.226474139188157	85.5176564579697	2.33537179159012	106.825554060442
1766	0.215828828553753	86.2350496592813	2.1970061717853	105.42072512488
1767	0.227984179803649	87.4791742574701	2.28253375896713	107.43229075785
1768	0.231138016565379	90.309220109359	2.21546876392454	105.311277380682
1769	0.220438526415802	88.0473080057464	2.28203183653727	106.713049091095
1770	0.224941322810379	91.0556922458735	2.27656142424622	107.61619577268
1771	0.216801336930867	90.5055126625482	2.30829813801487	104.970307751686
1772	0.221987989459519	88.7995183572392	2.28870967999052	104.836109713653
1773	0.233297343806972	92.316773281131	2.32993698626869	108.74604139649
1774	0.216646527696929	89.8767962904566	2.47205561288088	107.639500484851
1775	0.224023141694695	93.4394692851428	2.21635272153045	102.721810640883
1776	0.225203203086249	91.4599109932244	2.29993897013195	104.292639522523
1777	0.230295963371214	91.9581453287072	2.3692034027805	103.327235188209
1778	0.218420882230711	95.6095542860287	2.3112642820412	105.335486404434
1779	0.232262693077807	100.408180022779	2.32530220219998	106.19120202378
1780	0.225221592935451	97.4196555265316	2.25524170720249	106.423770358539
1781	0.216915317110239	85.7984610919951	2.366943639611	107.768728823467
1782	0.215243353417917	95.1487507035643	2.3614282747754	105.417985980158
1783	0.212503978211848	96.9275262659345	2.33777927983154	105.355608280615
1784	0.22598295298328	89.8555078754197	2.28946575638065	106.304427229977
1785	0.228219242168629	87.7219622311601	2.2868894133986	107.426876400987
1786	0.224177161694673	85.928795364445	2.31048622397373	105.011311646942
1787	0.230701375346185	83.8898340731965	2.37700474480698	105.205505724326
1788	0.235314031761514	97.7354088401372	2.22783316900713	108.020032323219
1789	0.218125325095272	80.5588537862175	2.33431725675264	104.502164054825
1790	0.225290284496493	92.7308748807602	2.40817822167889	105.08605392545
1791	0.227207072039063	90.7083688408244	2.27052779103237	104.250275605119
1792	0.227322715552766	97.9139187250401	2.30109647804314	104.969881248468
1793	0.227445639479346	97.9044504886352	2.41529734674209	102.082815138224
1794	0.232850671152538	93.5790364331289	2.34081429477792	101.451543730954
1795	0.220923034183074	91.677624266329	2.25461141957365	103.34954816986
1796	0.231941089086009	87.6743521423044	2.32719816475871	106.766330601407
1797	0.222157513765811	77.8488098767479	2.30421835413246	106.482961121926
1798	0.217004397262373	91.6655397743081	2.32844004117342	102.668426004488
1799	0.224246348432164	89.8686576820759	2.3430192952032	103.408146270966
1800	0.223514181615618	85.4964878068851	2.30357166903016	105.640624312169
1801	0.225960424680558	86.1163722469314	2.29913906367787	105.924668570395
1802	0.222021954963764	91.864161931954	2.28786320470413	105.598875347624
1803	0.215254160892758	88.2304612765535	2.31572290953934	103.619889038777
1804	0.226946236161825	91.6503586213704	2.30520940546776	105.838784317866
1805	0.265279402280311	88.3166611077514	2.29493049541055	104.943247194558
1806	0.226855493420414	82.8459602344004	2.33561205242457	107.321015439636
1807	0.22129928723145	95.2211389279233	2.33129566872887	106.245123029305
1808	0.228575545889665	87.2302536501251	2.29595933112127	103.898393473694
1809	0.216666757004334	88.2239510993525	2.32758567756365	102.786616757664
1810	0.223689412722156	83.7747851676294	2.39355607158527	109.456133219759
1811	0.218709869948905	90.3557940728202	2.20124043839641	105.645911650301
1812	0.228244906810714	115.619840819774	2.34271547823071	106.034829864332
1813	0.216948993415094	88.3812956711875	2.3228821768341	108.764627609829
1814	0.229754495268839	84.7005423212677	2.25756754469989	101.029303448812
1815	0.229232988959166	88.604898846584	2.29935662672381	106.798928565162
1816	0.222482671248048	95.031778236166	2.37074509814998	106.140293457541
1817	0.233248161284938	89.4645890295911	2.27735274644897	105.098226190416
1818	0.226744931736027	87.2637153685933	2.15404195980549	104.282606467673
1819	0.227073360460285	88.1584454542455	2.32259902687797	104.962100918418
1820	0.227411646374588	90.100191902358	2.31341747522628	102.853428358398
1821	0.238222512691529	89.2295264407499	2.29723762197513	105.885670306991
1822	0.219546334629385	88.0502473125305	2.30772050516197	104.355654927549
1823	0.22845385933954	89.3894924114936	2.32430158052068	105.858492115966
1824	0.228193362859435	91.1341036568313	2.31172805382016	104.383519938925
1825	0.229753284007027	94.7319194437566	2.3177395523829	104.808379845492
1826	0.224820852181229	99.4689497672716	2.3727574702956	111.744666619837
1827	0.227585081428274	90.2341400695015	2.24316495849423	103.44619605731
1828	0.236084101508831	84.3600118559728	2.26661465447324	105.717617666197
1829	0.223150477064001	94.093931649702	2.39282836981817	105.331334923204
1830	0.22536403959867	90.5591727203494	2.29108120103274	105.647185364215
1831	0.228680057547974	95.0850854655172	2.32872647048684	102.411588135069
1832	0.224050867567253	86.0527493166005	2.25314056243582	101.67447592344
1833	0.220405866643579	80.9449445169772	2.31064103653545	102.801921804113
1834	0.220451509037629	92.1338041982745	2.38387026186684	105.458271024933
1835	0.224640855885922	94.5980046620541	2.28380781880674	108.231230838975
1836	0.220698654462085	96.1784884871973	2.31392131647732	104.524828787372
1837	0.224249333776355	98.9539369237675	2.3601985808318	104.945905954266
1838	0.228129161108243	89.5879242669975	2.25698984610215	103.709468077636
1839	0.214594825601701	87.8943307611844	2.26296010517812	105.221386883656
1840	0.210206753555389	102.510330624883	2.36125882067993	103.40393071486
1841	0.222799727599665	95.0749767851066	2.37302624655317	103.664339736757
1842	0.230284017976654	88.2933047235071	2.37839447481424	105.415720205239
1843	0.224950877031876	84.8582838057515	2.35486251131268	106.000604564165
1844	0.216462843155899	89.5536161422708	2.32971379366579	103.140659602697
1845	0.231540205857254	89.9046470610181	2.32094263193748	107.316543241956
1846	0.228662399342257	86.1054421749873	2.29329684992441	105.623539983392
1847	0.22372201242074	95.7639253535571	2.28301572970955	106.028008379509
1848	0.238323983399278	96.934760535956	2.2138943580063	104.971978021889
1849	0.222932411617052	98.0257703230721	2.26256327093938	105.95141455213
1850	0.222621010748902	84.2670599750348	2.31624102148683	105.240222426722
1851	0.227215297845672	89.2149801846485	2.29532979432424	106.468697791791
1852	0.232191702522597	92.0949531142504	2.33075062328154	104.315400525371
1853	0.22758708199949	88.8390865535312	2.32395269688428	102.213760110673
1854	0.217552546929091	91.431852443093	2.24506322019768	103.981686470392
1855	0.229868553294644	83.8940466000494	2.30871044862147	103.501997341244
1856	0.234817204003968	83.9032694125811	2.27416376325406	105.663845321954
1857	0.225579383216345	94.261000063844	2.40017016775461	103.820148348367
1858	0.222100443594945	87.5664095660149	2.26776793620354	107.415738647129
1859	0.23320334384769	84.8316643405109	2.30266459190989	104.096893431888
1860	0.215137956780653	95.9068235477186	2.34077191980009	103.633808341429
1861	0.235843939317052	96.1447584498438	2.4040600523081	102.512276690343
1862	0.230848484379289	89.046991657057	2.3092224227017	106.62647239685
1863	0.224560933646709	91.5639988156424	2.33693767985927	101.534809597478
1864	0.232285958771046	103.333049049841	2.30734604917361	104.598270789615
1865	0.222840029291401	87.5003883055318	2.28643899613252	101.304641875742
1866	0.228222432972461	90.7439284052227	2.2830463460877	102.163274836068
1867	0.232239081917819	91.6542284366423	2.25239441618224	105.036654707304
1868	0.229300144165817	88.4884890837637	2.34697694505652	104.385203604607
1869	0.219116502562812	92.873751884429	2.33951795754565	106.968918088795
1870	0.229752270937145	86.0526724938204	2.29217793088737	105.478812924791
1871	0.233478959282808	88.2372322876142	2.28255113577989	103.349178790149
1872	0.224404973895121	92.6228815876284	2.38904931473569	105.305276391862
1873	0.224355674881962	79.8619746110422	2.31151781024672	103.997437587867
1874	0.224829456447482	93.6794374791526	2.35697589458043	105.075839964934
1875	0.224390125671014	90.221621502014	2.31117395865238	103.912381035018
1876	0.223404976866131	83.5831306725156	2.29762480213702	104.67482076074
1877	0.228677344787398	87.5789395214083	2.28769449714928	104.44474860305
1878	0.22886065325493	85.3647385094536	2.27609093541376	105.106671950123
1879	0.233182622846233	93.821375290362	2.31109430102512	102.313747898679
1880	0.223389148599136	94.001049946128	2.2703890902622	103.781997550644
1881	0.235323980051261	95.0737139132641	2.32523760301972	101.552405688966
1882	0.228161113182539	91.7473856890108	2.38199850305369	104.364526096553
1883	0.226305776341959	92.7189409088757	2.31082021136051	100.403710428359
1884	0.229597651617695	97.2512170940854	2.25479092603347	105.883977426633
1885	0.229315798328613	86.5964923527147	2.23907112207133	102.73652868901
1886	0.234971717822119	96.811595300862	2.309346920557	107.039463329864
1887	0.228084808139014	89.5883173355327	2.39353305405701	104.577048127917
1888	0.221751478994213	94.406870510911	2.38275178797533	106.142831425777
1889	0.228507597610939	87.2541403525213	2.22914391748782	105.035984446045
1890	0.22710974934897	85.0722481311543	2.25320936403124	103.480189288504
1891	0.233720021913164	93.6427412110651	2.31459575975252	108.631235093229
1892	0.223270958403843	89.5285280308196	2.35147506055007	105.904248399812
1893	0.231878662581967	89.4796230070811	2.28763517112938	104.775972383857
1894	0.232135003934713	92.2534920191949	2.33512951023522	103.964080812376
1895	0.228166019029682	96.1170998412975	2.27400042533063	106.851299037697
1896	0.228921061065332	82.5675615564127	2.33347563265888	103.535801344456
1897	0.234276668596419	90.4361005080861	2.3221483110014	108.316232274172
1898	0.22514808918091	81.0965089198229	2.43508967355065	104.174388061323
1899	0.228795905909996	102.713752235379	2.26353568770368	104.631761908036
1900	0.226088994094403	88.3547437623798	2.28039278436187	102.453617630539
1901	0.22716621858021	91.5575510388073	2.31779931952133	101.412628328329
1902	0.227213124944435	98.6345135413186	2.37966208474838	103.107534772373
1903	0.232485700676399	86.8136341212734	2.34244535617032	102.499604965368
1904	0.235980855948183	98.6762692440144	2.24568865588013	103.969880793762
1905	0.223238609202157	92.3951342173844	2.38617741749238	104.467779029243
1906	0.226945374299023	92.1600143428675	2.36099185999527	105.906060798857
1907	0.225036317853634	94.2927357402598	2.40291405049822	102.004387137312
1908	0.227519476292653	88.1472587990549	2.29099519122193	103.665634788987
1909	0.237019870993146	99.7774435198784	2.32401800586767	104.906454592845
1910	0.22615080815708	88.1642303008257	2.32829688768453	106.556313045385
1911	0.224934616985001	89.4905497151283	2.27942491875518	99.1395690637674
1912	0.231263268636943	99.5341336938486	2.17214887220297	101.179219152288
1913	0.229892167281656	84.5315663697229	2.33177914978085	104.037071570341
1914	0.228327208484682	90.2544024376486	2.31796591775914	101.905615836763
1915	0.224586736361484	95.9335008882115	2.29380791719079	105.040573676954
1916	0.228042030064958	81.5623999522557	2.34166619503719	103.652115283324
1917	0.237758742946633	88.1504248943041	2.27922733794272	103.598946001022
1918	0.226235756835114	91.8963509635336	2.31720085108729	102.487033278901
1919	0.23385581812384	91.2827201474475	2.32971768510022	103.123764518916
1920	0.225098368912581	87.6555365372408	2.33433099967427	105.702582923493
1921	0.231686599993892	100.993429042592	2.2197842364709	105.425199046179
1922	0.23322427421664	90.8403078289296	2.31182926000391	103.12973669379
1923	0.236251152034178	92.7706714820028	2.30896176794061	100.604528139818
1924	0.236065171802087	94.0801451938709	2.27238592614082	103.199999997022
1925	0.223468678220597	96.2431789876375	2.35448285297556	103.185500741255
1926	0.23502953803874	96.6129206942916	2.31692748705147	103.347580502029
1927	0.225664057477019	93.3377115723561	2.26996520593072	103.15047704727
1928	0.219887709077938	97.5648295917973	2.37915568216668	102.686943915159
1929	0.234094065110956	94.467623164278	2.31687052553451	102.305065937359
1930	0.23907866749252	89.8428538952701	2.37747359736646	107.309943147666
1931	0.227920055478969	90.5210138161144	2.27694524464991	104.951766141774
1932	0.232713490348656	88.302627893535	2.27426124375175	102.767921194425
1933	0.229233546798773	102.097962348002	2.3671391192794	107.971695453699
1934	0.22957949226928	92.1300102421841	2.3377687635942	105.836589719294
1935	0.221403659752685	91.1678275659972	2.31020107876125	101.754729204288
1936	0.224820272328062	90.2510572962926	2.31132127552839	102.711742846846
1937	0.231564850218714	93.9280021866993	2.41516884222323	104.641028715283
1938	0.225788933985653	94.0603986776355	2.3362069239725	103.738242350024
1939	0.229828317744073	102.419407839704	2.27079149825336	101.088115121128
1940	0.22478393615816	89.8096092046776	2.30896502880279	101.657649135348
1941	0.234205350180415	90.5172158743358	2.31345734537394	102.596061209299
1942	0.225479691741709	96.1142628204242	2.45452879167469	102.896339848798
1943	0.237756631306993	88.2739278833055	2.396924266292	101.424117313844
1944	0.231843644891645	94.2047766311844	2.35938491448407	100.943925488503
1945	0.230556848724877	90.0124725793742	2.21420455329579	103.073215438041
1946	0.234595125758912	95.5437792648437	2.32371216188181	100.921466240945
1947	0.224969147598178	106.000414977351	2.26792064608951	102.853636731155
1948	0.236732820675202	90.2528892744038	2.34994498805468	105.356159430834
1949	0.228480720955267	93.6388806723856	2.25920664792072	104.303473306246
1950	0.231917654676656	96.4224276223256	2.23477368591026	103.48482524844
1951	0.233250719328701	94.0635733870806	2.28437495655648	104.687575720364
1952	0.231382565280339	85.1748033143151	2.36166408098362	103.627156337829
1953	0.234078573443014	85.4354955895207	2.29892615088222	100.329575718441
1954	0.233944695629064	93.6955962721684	2.37249804578699	102.024868466511
1955	0.233391608595043	88.2537539702116	2.25528866803082	99.8280201794463
1956	0.232016005909272	91.5483151509763	2.41832560002588	105.554706231209
1957	0.237038860467244	92.0549519715988	2.34061572037394	103.03202958178
1958	0.225887915187217	103.174566380132	2.33129561372607	104.932809295374
1959	0.233522708358802	106.086501231621	2.36746541725637	101.495069229248
1960	0.229391487623784	89.1993663190643	2.4028336973485	105.02379636849
1961	0.231643428265703	81.8188026762069	2.3070963445949	98.9344449796473
1962	0.234923067172895	99.1416310645325	2.27146936514654	100.942434150302
1963	0.236359924029578	81.393659090268	2.38849055623211	103.140567137611
1964	0.234511854114919	87.7712854458075	2.27894278090945	101.74350667659
1965	0.235521899471055	94.0041747052569	2.28650904027676	105.837810618808
1966	0.233662997068278	84.3868829546303	2.32865546631055	101.555458888181
1967	0.232268969311753	99.2837256530715	2.37326405090393	105.154861209081
1968	0.236203473140415	86.5251729770466	2.23811825619679	105.501944857998
1969	0.228198206441846	93.2882408216581	2.2623641783711	102.68692426181
1970	0.226834032594967	94.6447972374438	2.29775958246821	104.282033156943
1971	0.228850301840519	79.9452941237125	2.25007823213699	100.149764394811
1972	0.23318585163974	86.3868559106238	2.42816753564988	103.344048913046
1973	0.236733236410269	85.8991908922534	2.32388705965835	105.889983178257
1974	0.231069992000487	91.6292105339408	2.32253399066199	102.51295048298
1975	0.244268717543206	91.3752438742588	2.37345415447415	103.070591257459
1976	0.237181340965679	87.3648243975112	2.30758262266801	102.19594616797
1977	0.241780883338183	91.647998192631	2.37296764183199	101.780782322177
1978	0.231467049759806	83.6402790039372	2.35525183274006	109.898277830605
1979	0.229704730773606	90.4174386113441	2.35810773787876	104.12547352735
1980	0.23846368885277	95.3066293122385	2.28383925654644	110.431347053306
1981	0.226985114838765	97.5278035708915	2.39171179331226	100.651770663195
1982	0.233939848102959	90.9523526394427	2.39141936383332	102.47237244397
1983	0.231848565506833	99.5805558209967	2.29408775229466	109.508865153315
1984	0.235597988789832	90.3731311539131	2.37251119415068	104.641320494168
1985	0.239603167655666	96.4014252372454	2.44235052244655	101.952572788764
1986	0.233511088327044	93.2970503557173	2.27531722701542	104.69147678796
1987	0.238433654995446	91.5271141531475	2.27888634453896	102.075286660813
1988	0.23204354878457	96.2980882467067	2.39035750242698	106.548815372262
1989	0.229673218122025	93.6968631799026	2.37423088770945	100.963790950943
1990	0.232857807945311	97.586163615039	2.27340650054528	101.039652023349
1991	0.240196591561268	101.628247899952	2.33713636511451	102.487011433389
1992	0.227725478595741	83.5096952961777	2.25890361166608	100.592228591693
1993	0.229279423498724	101.353257817506	2.31933706850554	103.561396134166
1994	0.227398827845177	93.0478638811089	2.32687425187549	102.827820239111
1995	0.233637813597252	93.8601470449814	2.3122673624991	103.465315087703
1996	0.238653061564382	89.2961496726341	2.35987981472382	103.192504288347
1997	0.229667902707607	90.6916340565492	2.29742177319589	102.347680855908
1998	0.243345754149239	96.3132593021561	2.35129826571335	104.326809488109
[truncated: 2,002 more rows]
